# Supplementary material for: trans-{1,8-Bis[(S)-1-phenyl­eth­yl]-1,3,6,8,10,13-hexa­aza­cyclo­tetra­deca­ne}bis(thio­cyanato­-κN)copper(II)
Source: Acta Crystallogr Sect E Struct Rep Online. 2010 Jul 10;66(Pt 8):m919–20. doi: 10.1107/S1600536810026632 (PMC3007561; doi:10.1107/S1600536810026632)
Supplement: Supplementary file 1 [file e-66-0m919-sup1.cif]

##############################################################################
###                                                                        ###
###        Electronic paper (Acta Crystallographica Section E)             ###
###                                                                        ###
##############################################################################
#                                                                            #
# This CIF contains the data in a paper accepted for publication in Acta     #
# Crystallographica Section E. It conforms to the requirements of Notes      #
# for Authors for Section E, and has been peer reviewed under the auspices   #
# of the IUCr Commission on Journals.                                        #
#                                                                            #
# Full details of the Crystallographic Information File format               #
# are given in the paper "The Crystallographic Information File (CIF):       #
# a New Standard Archive File for Crystallography" by S. R. Hall, F. H.      #
# Allen and I. D. Brown [Acta Cryst. (1991), A47, 655-685].                  #
#                                                                            #
# The current version of the core CIF dictionary is obtainable from          #
# ftp://ftp.iucr.org/pub/cif_core.dic. The current version number is 2.4.    #
#                                                                            #
# Software is freely available for graphical display of the structure(s) in  #
# this CIF.  For information consult the CIF home page http://www.iucr.org/  #
# cif/home.html                                                              #
#                                                                            #
# This file may be used for bona fide research purposes within the           #
# scientific community so long as proper attribution is given to the journal # 
# article from which it was obtained.                                        #
#                                                                            #
##############################################################################
                                             
data_global
_audit_creation_method     'from SHELXL97 CIF and IUCr SHELXL97-template'
_journal_date_recd_electronic     2010-06-25
_journal_date_accepted     2010-07-06
_journal_name_full     'Acta Crystallographica, Section E'
_journal_year     2010
_journal_volume     66
_journal_issue      8
_journal_page_first     m919
_journal_page_last     m920
_journal_paper_category     QM
_journal_coeditor_code     JH2175
_publ_contact_author_name     'Prof. Kil Sik Min'
_publ_contact_author_address
;
Department of Chemistry Education
Kyungpook National University
Daegu 702-701
Republic of Korea
;
_publ_contact_author_email     'minks@knu.ac.kr'
_publ_contact_author_fax     '(+82) 53-950-5899'
_publ_contact_author_phone     '(+82) 53-950-5906'
_publ_section_title
;\
<i>trans</i>-{1,8-Bis[(<i>S</i>)-1-phenylethyl]-1,3,6,8,10,13-\
hexaazacyclotetradecane}bis(thiocyanato-\k<i>N</i>)copper(II)
;
loop_
    _publ_author_name
    _publ_author_footnote
    _publ_author_address
    'Jong Won Shin' ?
;
Department of Chemistry
Kyungpook National University
Daegu 702-701
Republic of Korea
;
    'Sankara Rao Rowthu' ?
;
Department of Chemistry
Kyungpook National University
Daegu 702-701
Republic of Korea
;
    'Jae Jeong Ryoo' ?
;
Department of Chemistry Education
Kyungpook National University
Daegu 702-701
Republic of Korea
;
    'Kil Sik Min' ?
;
Department of Chemistry Education
Kyungpook National University
Daegu 702-701
Republic of Korea
;
data_I
_chemical_name_systematic
;
<i>trans</i>-{1,8-Bis[(<i>S</i>)-1-phenylethyl]-
1,3,6,8,10,13-hexaazacyclotetradecane}bis(thiocyanato-\k<i>N</i>)copper(II)
;
_chemical_name_common     ?
_chemical_formula_moiety     'C26 H38 Cu N8 S2'
_chemical_formula_sum     'C26 H38 Cu N8 S2'
_chemical_formula_iupac     '[Cu (N C S)2 (C24 H38 N6)]'
_chemical_formula_weight     590.30
_chemical_melting_point     ?
_symmetry_cell_setting     monoclinic
_symmetry_space_group_name_H-M     'P 21'
_symmetry_space_group_name_Hall     'P 2yb'
loop_
    _symmetry_equiv_pos_as_xyz
    'x, y, z'
    '-x, y+1/2, -z'
_cell_length_a     6.5976(5)
_cell_length_b     14.7609(11)
_cell_length_c     15.2847(12)
_cell_angle_alpha     90.00
_cell_angle_beta     99.952(2)
_cell_angle_gamma     90.00
_cell_volume     1466.13(19)
_cell_formula_units_Z     2
_cell_measurement_reflns_used     4491
_cell_measurement_theta_min     2.71
_cell_measurement_theta_max     27.85
_cell_measurement_temperature     195(2)
_exptl_crystal_description     block
_exptl_crystal_colour     purple
_exptl_crystal_size_max     0.38
_exptl_crystal_size_mid     0.26
_exptl_crystal_size_min     0.15
_exptl_crystal_density_diffrn     1.337
_exptl_crystal_density_meas     ?
_exptl_crystal_density_method     'not measured'
_exptl_crystal_F_000     622
_exptl_absorpt_coefficient_mu     0.917
_exptl_absorpt_correction_type     multi-scan
_exptl_absorpt_process_details     '(SADABS; Sheldrick, 1996)'
_exptl_absorpt_correction_T_min     0.751
_exptl_absorpt_correction_T_max     0.871
_exptl_special_details
;
;
_diffrn_ambient_temperature     195(2)
_diffrn_radiation_type     MoK\a
_diffrn_radiation_wavelength     0.71073
_diffrn_radiation_source     'fine-focus sealed tube'
_diffrn_radiation_monochromator     graphite
_diffrn_measurement_device_type     'Siemens SMART CCD'
_diffrn_measurement_method     '\f and \w scans'
_diffrn_detector_area_resol_mean     ?
_diffrn_reflns_number     10954
_diffrn_reflns_av_R_equivalents     0.0342
_diffrn_reflns_av_sigmaI/netI     0.0757
_diffrn_reflns_theta_min     1.35
_diffrn_reflns_theta_max     28.29
_diffrn_reflns_theta_full     28.29
_diffrn_measured_fraction_theta_max     0.998
_diffrn_measured_fraction_theta_full     0.998
_diffrn_reflns_limit_h_min     -6
_diffrn_reflns_limit_h_max     8
_diffrn_reflns_limit_k_min     -19
_diffrn_reflns_limit_k_max     19
_diffrn_reflns_limit_l_min     -20
_diffrn_reflns_limit_l_max     20
_diffrn_standards_number     0
_diffrn_standards_interval_count     .
_diffrn_standards_interval_time     .
_diffrn_standards_decay_%     ?
_refine_special_details
;
Refinement of <i>F</i>^2^ against ALL reflections. The weighted <i>R</i>-factor
<i>wR</i> and goodness of fit <i>S</i> are based on <i>F</i>^2^, conventional
<i>R</i>-factors <i>R</i> are based on <i>F</i>, with <i>F</i> set to zero for
negative <i>F</i>^2^. The threshold expression of <i>F</i>^2^ >
\s(<i>F</i>^2^) is used only for calculating <i>R</i>-factors(gt) <i>etc</i>.
and is not relevant to the choice of reflections for refinement.
<i>R</i>-factors based on <i>F</i>^2^ are statistically about twice as large
as those based on <i>F</i>, and <i>R</i>- factors based on ALL data will be
even larger.
;
_reflns_number_total     6272
_reflns_number_gt     4364
_reflns_threshold_expression     I>2\s(I)
_refine_ls_structure_factor_coef     Fsqd
_refine_ls_matrix_type     full
_refine_ls_R_factor_all     0.0882
_refine_ls_R_factor_gt     0.0482
_refine_ls_wR_factor_gt     0.0788
_refine_ls_wR_factor_ref     0.1145
_refine_ls_goodness_of_fit_ref     1.107
_refine_ls_restrained_S_all     1.107
_refine_ls_number_reflns     6272
_refine_ls_number_parameters     336
_refine_ls_number_restraints     1
_refine_ls_hydrogen_treatment     constr
_refine_ls_weighting_scheme     calc
_refine_ls_weighting_details
         'calc w=1/[\s^2^(Fo^2^)+(0.0195P)^2^+1.3207P] where P=(Fo^2^+2Fc^2^)/3'
_atom_sites_solution_hydrogens     geom
_atom_sites_solution_primary     direct
_atom_sites_solution_secondary     difmap
_refine_ls_shift/su_max     0.001
_refine_ls_shift/su_mean     0.000
_refine_diff_density_max     0.685
_refine_diff_density_min     -0.675
_refine_ls_extinction_method     none
_refine_ls_extinction_coef     ?
_refine_ls_abs_structure_details     'Flack (1983), 2485 Friedel pairs'
_refine_ls_abs_structure_Flack     -0.01(2)
loop_
    _atom_type_symbol
    _atom_type_description
    _atom_type_scat_dispersion_real
    _atom_type_scat_dispersion_imag
    _atom_type_scat_source
    'C' 'C' 0.0033 0.0016
                         'International Tables Vol C Tables 4.2.6.8 and 6.1.1.4'
    'H' 'H' 0.0000 0.0000
                         'International Tables Vol C Tables 4.2.6.8 and 6.1.1.4'
    'N' 'N' 0.0061 0.0033
                         'International Tables Vol C Tables 4.2.6.8 and 6.1.1.4'
    'S' 'S' 0.1246 0.1234
                         'International Tables Vol C Tables 4.2.6.8 and 6.1.1.4'
    'Cu' 'Cu' 0.3201 1.2651
                         'International Tables Vol C Tables 4.2.6.8 and 6.1.1.4'
_computing_data_collection     'SMART (Siemens, 1996)'
_computing_cell_refinement     'SAINT (Siemens, 1996)'
_computing_data_reduction     'SHELXTL (Sheldrick, 2008)'
_computing_structure_solution     'SHELXS97 (Sheldrick, 2008)'
_computing_structure_refinement     'SHELXL97 (Sheldrick, 2008)'
_computing_molecular_graphics     'ORTEP-3 (Farrugia, 1997)'
_computing_publication_material     'SHELXL97 (Sheldrick, 2008)'
loop_
    _atom_site_type_symbol
    _atom_site_label
    _atom_site_fract_x
    _atom_site_fract_y
    _atom_site_fract_z
    _atom_site_U_iso_or_equiv
    _atom_site_adp_type
    _atom_site_calc_flag
    _atom_site_refinement_flags
    _atom_site_occupancy
    _atom_site_disorder_assembly
    _atom_site_disorder_group
    Cu Cu1 0.50430(12) 0.54334(8) 0.25843(4) 0.03442(15) Uani d . 1 . .
    S S1 0.7793(3) 0.26210(11) 0.15869(12) 0.0543(5) Uani d . 1 . .
    S S2 0.2363(3) 0.82615(11) 0.34351(12) 0.0583(5) Uani d . 1 . .
    N N1 0.2789(7) 0.4510(3) 0.2305(2) 0.0254(9) Uani d . 1 . .
    H H1 0.1630 0.4766 0.2476 0.030 Uiso calc R 1 . .
    N N2 0.3528(7) 0.3783(3) 0.3734(3) 0.0274(10) Uani d . 1 . .
    N N3 0.5658(7) 0.5102(3) 0.3877(2) 0.0303(11) Uani d . 1 . .
    H H3 0.4650 0.5373 0.4146 0.036 Uiso calc R 1 . .
    N N4 0.7316(7) 0.6346(3) 0.2878(2) 0.0273(10) Uani d . 1 . .
    H H4 0.8493 0.6078 0.2736 0.033 Uiso calc R 1 . .
    N N5 0.6763(8) 0.7003(3) 0.1436(3) 0.0342(11) Uani d . 1 . .
    N N6 0.4452(7) 0.5748(3) 0.1283(2) 0.0294(11) Uani d . 1 . .
    H H6 0.5388 0.5424 0.1015 0.035 Uiso calc R 1 . .
    N N7 0.7810(9) 0.4420(4) 0.2165(3) 0.0486(14) Uani d . 1 . .
    N N8 0.2189(8) 0.6434(4) 0.2945(3) 0.0484(14) Uani d . 1 . .
    C C1 0.3104(9) 0.3626(4) 0.2767(3) 0.0297(12) Uani d . 1 . .
    H H1A 0.1858 0.3246 0.2609 0.036 Uiso calc R 1 . .
    H H1B 0.4275 0.3303 0.2582 0.036 Uiso calc R 1 . .
    C C2 0.5574(9) 0.4111(4) 0.4052(3) 0.0339(13) Uani d . 1 . .
    H H2A 0.6567 0.3789 0.3746 0.041 Uiso calc R 1 . .
    H H2B 0.5953 0.3994 0.4697 0.041 Uiso calc R 1 . .
    C C3 0.7627(7) 0.5530(5) 0.4258(3) 0.0288(12) Uani d . 1 . .
    H H3A 0.8787 0.5158 0.4127 0.035 Uiso calc R 1 . .
    H H3B 0.7747 0.5582 0.4910 0.035 Uiso calc R 1 . .
    C C4 0.7689(9) 0.6463(4) 0.3847(3) 0.0359(14) Uani d . 1 . .
    H H4A 0.6618 0.6857 0.4027 0.043 Uiso calc R 1 . .
    H H4B 0.9049 0.6748 0.4047 0.043 Uiso calc R 1 . .
    C C5 0.7015(10) 0.7205(4) 0.2374(3) 0.0341(13) Uani d . 1 . .
    H H5A 0.5780 0.7522 0.2505 0.041 Uiso calc R 1 . .
    H H5B 0.8222 0.7605 0.2549 0.041 Uiso calc R 1 . .
    C C6 0.4694(9) 0.6717(4) 0.1056(3) 0.0345(13) Uani d . 1 . .
    H H6A 0.4461 0.6794 0.0403 0.041 Uiso calc R 1 . .
    H H6B 0.3674 0.7091 0.1298 0.041 Uiso calc R 1 . .
    C C7 0.2393(8) 0.5371(5) 0.0934(3) 0.0348(12) Uani d . 1 . .
    H H7A 0.2174 0.5339 0.0278 0.042 Uiso calc R 1 . .
    H H7B 0.1307 0.5758 0.1111 0.042 Uiso calc R 1 . .
    C C8 0.2317(9) 0.4425(4) 0.1326(3) 0.0311(12) Uani d . 1 . .
    H H8A 0.0933 0.4158 0.1142 0.037 Uiso calc R 1 . .
    H H8B 0.3339 0.4027 0.1115 0.037 Uiso calc R 1 . .
    C C9 0.2883(9) 0.3009(4) 0.4249(3) 0.0361(13) Uani d . 1 . .
    H H9 0.3499 0.3132 0.4883 0.043 Uiso calc R 1 . .
    C C10 0.3729(9) 0.2099(3) 0.4034(3) 0.0331(13) Uani d . 1 . .
    C C11 0.2610(11) 0.1501(5) 0.3414(4) 0.0534(18) Uani d . 1 . .
    H H11 0.1285 0.1674 0.3112 0.064 Uiso calc R 1 . .
    C C12 0.3396(14) 0.0674(5) 0.3239(4) 0.066(2) Uani d . 1 . .
    H H12 0.2606 0.0278 0.2824 0.079 Uiso calc R 1 . .
    C C13 0.5321(13) 0.0415(7) 0.3659(4) 0.0688(19) Uani d . 1 . .
    H H13 0.5858 -0.0158 0.3530 0.083 Uiso calc R 1 . .
    C C14 0.6468(11) 0.0979(5) 0.4265(4) 0.0541(18) Uani d . 1 . .
    H H14 0.7794 0.0797 0.4558 0.065 Uiso calc R 1 . .
    C C15 0.5689(9) 0.1810(4) 0.4445(4) 0.0402(14) Uani d . 1 . .
    H H15 0.6501 0.2199 0.4860 0.048 Uiso calc R 1 . .
    C C16 0.0579(8) 0.3032(4) 0.4214(4) 0.0473(15) Uani d . 1 . .
    H H16A -0.0116 0.3002 0.3594 0.071 Uiso calc R 1 . .
    H H16B 0.0197 0.3595 0.4483 0.071 Uiso calc R 1 . .
    H H16C 0.0163 0.2513 0.4542 0.071 Uiso calc R 1 . .
    C C17 0.7789(9) 0.7675(4) 0.0932(3) 0.0380(14) Uani d . 1 . .
    H H17 0.9250 0.7709 0.1244 0.046 Uiso calc R 1 . .
    C C18 0.6930(9) 0.8627(4) 0.0969(3) 0.0390(14) Uani d . 1 . .
    C C19 0.8066(12) 0.9284(5) 0.1483(4) 0.059(2) Uani d . 1 . .
    H H19 0.9418 0.9143 0.1778 0.071 Uiso calc R 1 . .
    C C20 0.7286(15) 1.0139(5) 0.1579(4) 0.074(3) Uani d . 1 . .
    H H20 0.8100 1.0583 0.1928 0.089 Uiso calc R 1 . .
    C C21 0.5318(14) 1.0343(6) 0.1165(4) 0.070(2) Uani d . 1 . .
    H H21 0.4761 1.0925 0.1243 0.084 Uiso calc R 1 . .
    C C22 0.4137(12) 0.9710(5) 0.0634(4) 0.060(2) Uani d . 1 . .
    H H22 0.2793 0.9855 0.0334 0.072 Uiso calc R 1 . .
    C C23 0.4972(10) 0.8857(4) 0.0553(4) 0.0453(16) Uani d . 1 . .
    H H23 0.4166 0.8415 0.0198 0.054 Uiso calc R 1 . .
    C C24 0.7881(9) 0.7340(4) 0.0004(3) 0.0456(14) Uani d . 1 . .
    H H24A 0.8273 0.6699 0.0028 0.068 Uiso calc R 1 . .
    H H24B 0.8902 0.7693 -0.0246 0.068 Uiso calc R 1 . .
    H H24C 0.6527 0.7411 -0.0371 0.068 Uiso calc R 1 . .
    C C25 0.7772(9) 0.3680(5) 0.1908(4) 0.0360(14) Uani d . 1 . .
    C C26 0.2274(9) 0.7192(4) 0.3148(4) 0.0368(14) Uani d . 1 . .
loop_
    _atom_site_aniso_label
    _atom_site_aniso_U_11
    _atom_site_aniso_U_22
    _atom_site_aniso_U_33
    _atom_site_aniso_U_12
    _atom_site_aniso_U_13
    _atom_site_aniso_U_23
    Cu1 0.0461(3) 0.0263(2) 0.0280(3) -0.0102(3) -0.0019(2) 0.0032(3)
    S1 0.0567(12) 0.0369(10) 0.0655(11) -0.0006(9) -0.0005(9) -0.0091(8)
    S2 0.0683(13) 0.0330(10) 0.0674(11) -0.0024(9) -0.0058(9) -0.0068(8)
    N1 0.029(2) 0.020(2) 0.028(2) -0.0074(19) 0.0044(17) -0.0053(16)
    N2 0.027(2) 0.024(2) 0.031(2) -0.0027(19) 0.0019(18) 0.0087(17)
    N3 0.035(3) 0.027(2) 0.029(2) -0.004(2) 0.0039(18) -0.0033(16)
    N4 0.029(2) 0.023(2) 0.029(2) -0.008(2) 0.0031(17) -0.0032(18)
    N5 0.041(3) 0.033(3) 0.028(2) -0.008(2) 0.004(2) 0.0076(19)
    N6 0.040(3) 0.023(2) 0.0237(19) -0.003(2) 0.0022(18) -0.0013(15)
    N7 0.048(4) 0.036(3) 0.062(3) 0.007(3) 0.012(3) -0.007(3)
    N8 0.047(4) 0.034(3) 0.063(3) 0.001(3) 0.009(3) -0.009(3)
    C1 0.039(3) 0.020(3) 0.031(3) -0.008(2) 0.008(2) 0.002(2)
    C2 0.041(3) 0.023(3) 0.033(3) 0.003(3) -0.005(2) 0.011(2)
    C3 0.031(3) 0.028(3) 0.026(2) -0.001(3) -0.0013(18) -0.003(2)
    C4 0.043(4) 0.039(3) 0.024(2) -0.004(3) 0.002(2) -0.002(2)
    C5 0.042(4) 0.025(3) 0.033(3) -0.006(3) 0.002(2) 0.004(2)
    C6 0.039(3) 0.033(3) 0.031(3) -0.006(3) 0.004(2) 0.008(2)
    C7 0.041(3) 0.039(3) 0.0217(19) -0.007(3) -0.0029(18) -0.001(3)
    C8 0.040(3) 0.026(3) 0.027(2) 0.001(3) 0.006(2) -0.001(2)
    C9 0.041(3) 0.036(3) 0.033(3) 0.002(3) 0.010(2) 0.015(2)
    C10 0.041(3) 0.021(3) 0.038(3) -0.004(2) 0.009(2) 0.008(2)
    C11 0.064(5) 0.040(4) 0.050(4) -0.008(3) -0.006(3) 0.011(3)
    C12 0.097(6) 0.041(4) 0.056(4) -0.009(4) 0.005(4) -0.005(3)
    C13 0.099(6) 0.045(4) 0.068(4) 0.008(5) 0.029(4) 0.000(5)
    C14 0.051(4) 0.043(4) 0.073(4) 0.014(3) 0.023(3) 0.011(3)
    C15 0.029(3) 0.041(3) 0.050(3) 0.003(3) 0.007(3) 0.007(3)
    C16 0.027(3) 0.059(4) 0.056(4) -0.003(3) 0.009(3) 0.021(3)
    C17 0.050(4) 0.025(3) 0.040(3) -0.003(3) 0.010(3) 0.005(2)
    C18 0.050(4) 0.032(3) 0.035(3) -0.003(3) 0.007(3) 0.008(2)
    C19 0.091(6) 0.031(3) 0.048(4) -0.009(4) -0.007(4) 0.007(3)
    C20 0.123(8) 0.042(4) 0.050(4) -0.005(4) -0.009(4) 0.001(3)
    C21 0.131(7) 0.026(3) 0.058(4) 0.002(5) 0.029(4) 0.000(4)
    C22 0.077(5) 0.046(4) 0.059(4) 0.021(4) 0.021(4) 0.018(3)
    C23 0.056(4) 0.032(3) 0.051(3) 0.004(3) 0.018(3) 0.009(3)
    C24 0.058(4) 0.040(3) 0.044(3) 0.002(3) 0.022(3) 0.007(3)
    C25 0.032(3) 0.042(4) 0.033(3) 0.004(3) 0.003(2) 0.005(3)
    C26 0.033(3) 0.037(4) 0.040(3) 0.005(3) 0.005(3) 0.004(3)
_geom_special_details
;
All e.s.d.'s (except the e.s.d. in the dihedral angle between two l.s. planes)
are estimated using the full covariance matrix. The cell e.s.d.'s are taken
into account individually in the estimation of e.s.d.'s in distances, angles
and torsion angles; correlations between e.s.d.'s in cell parameters are only
used when they are defined by crystal symmetry. An approximate (isotropic)
treatment of cell e.s.d.'s is used for estimating e.s.d.'s involving l.s.
planes.
;
loop_
    _geom_bond_atom_site_label_1
    _geom_bond_atom_site_label_2
    _geom_bond_site_symmetry_2
    _geom_bond_distance
    _geom_bond_publ_flag
    Cu1 N3 . 2.008(4) ?
    Cu1 N4 . 2.008(4) ?
    Cu1 N1 . 2.008(4) ?
    Cu1 N6 . 2.014(4) ?
    Cu1 N7 . 2.527(6) ?
    Cu1 N8 . 2.528(6) ?
    S1 C25 . 1.639(7) ?
    S2 C26 . 1.636(7) ?
    N1 C8 . 1.480(6) ?
    N1 C1 . 1.482(6) ?
    N1 H1 . 0.9300 ?
    N2 C2 . 1.437(7) ?
    N2 C1 . 1.474(6) ?
    N2 C9 . 1.490(6) ?
    N3 C3 . 1.470(7) ?
    N3 C2 . 1.490(6) ?
    N3 H3 . 0.9300 ?
    N4 C4 . 1.469(6) ?
    N4 C5 . 1.479(7) ?
    N4 H4 . 0.9300 ?
    N5 C5 . 1.445(6) ?
    N5 C6 . 1.450(7) ?
    N5 C17 . 1.490(7) ?
    N6 C7 . 1.480(7) ?
    N6 C6 . 1.487(7) ?
    N6 H6 . 0.9300 ?
    N7 C25 . 1.160(8) ?
    N8 C26 . 1.160(8) ?
    C1 H1A . 0.9900 ?
    C1 H1B . 0.9900 ?
    C2 H2A . 0.9900 ?
    C2 H2B . 0.9900 ?
    C3 C4 . 1.518(8) ?
    C3 H3A . 0.9900 ?
    C3 H3B . 0.9900 ?
    C4 H4A . 0.9900 ?
    C4 H4B . 0.9900 ?
    C5 H5A . 0.9900 ?
    C5 H5B . 0.9900 ?
    C6 H6A . 0.9900 ?
    C6 H6B . 0.9900 ?
    C7 C8 . 1.523(9) ?
    C7 H7A . 0.9900 ?
    C7 H7B . 0.9900 ?
    C8 H8A . 0.9900 ?
    C8 H8B . 0.9900 ?
    C9 C16 . 1.512(7) ?
    C9 C10 . 1.513(8) ?
    C9 H9 . 1.0000 ?
    C10 C15 . 1.403(7) ?
    C10 C11 . 1.406(8) ?
    C11 C12 . 1.372(10) ?
    C11 H11 . 0.9500 ?
    C12 C13 . 1.375(10) ?
    C12 H12 . 0.9500 ?
    C13 C14 . 1.372(10) ?
    C13 H13 . 0.9500 ?
    C14 C15 . 1.376(8) ?
    C14 H14 . 0.9500 ?
    C15 H15 . 0.9500 ?
    C16 H16A . 0.9800 ?
    C16 H16B . 0.9800 ?
    C16 H16C . 0.9800 ?
    C17 C24 . 1.514(7) ?
    C17 C18 . 1.520(8) ?
    C17 H17 . 1.0000 ?
    C18 C23 . 1.379(8) ?
    C18 C19 . 1.384(9) ?
    C19 C20 . 1.381(10) ?
    C19 H19 . 0.9500 ?
    C20 C21 . 1.376(11) ?
    C20 H20 . 0.9500 ?
    C21 C22 . 1.385(11) ?
    C21 H21 . 0.9500 ?
    C22 C23 . 1.389(9) ?
    C22 H22 . 0.9500 ?
    C23 H23 . 0.9500 ?
    C24 H24A . 0.9800 ?
    C24 H24B . 0.9800 ?
    C24 H24C . 0.9800 ?
loop_
    _geom_angle_atom_site_label_1
    _geom_angle_atom_site_label_2
    _geom_angle_atom_site_label_3
    _geom_angle_site_symmetry_1
    _geom_angle_site_symmetry_3
    _geom_angle
    _geom_angle_publ_flag
    N3 Cu1 N4 . . 85.80(17) ?
    N3 Cu1 N1 . . 93.45(17) ?
    N4 Cu1 N1 . . 179.2(2) ?
    N3 Cu1 N6 . . 179.1(2) ?
    N4 Cu1 N6 . . 94.36(17) ?
    N1 Cu1 N6 . . 86.38(17) ?
    C8 N1 C1 . . 113.3(4) ?
    C8 N1 Cu1 . . 106.9(3) ?
    C1 N1 Cu1 . . 117.3(3) ?
    C8 N1 H1 . . 106.2 ?
    C1 N1 H1 . . 106.2 ?
    Cu1 N1 H1 . . 106.2 ?
    C2 N2 C1 . . 113.3(4) ?
    C2 N2 C9 . . 114.7(4) ?
    C1 N2 C9 . . 112.7(4) ?
    C3 N3 C2 . . 114.1(4) ?
    C3 N3 Cu1 . . 107.4(3) ?
    C2 N3 Cu1 . . 114.1(3) ?
    C3 N3 H3 . . 106.9 ?
    C2 N3 H3 . . 106.9 ?
    Cu1 N3 H3 . . 106.9 ?
    C4 N4 C5 . . 114.1(4) ?
    C4 N4 Cu1 . . 107.1(3) ?
    C5 N4 Cu1 . . 115.5(3) ?
    C4 N4 H4 . . 106.5 ?
    C5 N4 H4 . . 106.5 ?
    Cu1 N4 H4 . . 106.5 ?
    C5 N5 C6 . . 113.4(5) ?
    C5 N5 C17 . . 113.0(4) ?
    C6 N5 C17 . . 117.8(4) ?
    C7 N6 C6 . . 114.0(5) ?
    C7 N6 Cu1 . . 106.2(3) ?
    C6 N6 Cu1 . . 116.2(3) ?
    C7 N6 H6 . . 106.6 ?
    C6 N6 H6 . . 106.6 ?
    Cu1 N6 H6 . . 106.6 ?
    N2 C1 N1 . . 109.0(4) ?
    N2 C1 H1A . . 109.9 ?
    N1 C1 H1A . . 109.9 ?
    N2 C1 H1B . . 109.9 ?
    N1 C1 H1B . . 109.9 ?
    H1A C1 H1B . . 108.3 ?
    N2 C2 N3 . . 109.4(4) ?
    N2 C2 H2A . . 109.8 ?
    N3 C2 H2A . . 109.8 ?
    N2 C2 H2B . . 109.8 ?
    N3 C2 H2B . . 109.8 ?
    H2A C2 H2B . . 108.2 ?
    N3 C3 C4 . . 108.1(4) ?
    N3 C3 H3A . . 110.1 ?
    C4 C3 H3A . . 110.1 ?
    N3 C3 H3B . . 110.1 ?
    C4 C3 H3B . . 110.1 ?
    H3A C3 H3B . . 108.4 ?
    N4 C4 C3 . . 107.3(4) ?
    N4 C4 H4A . . 110.2 ?
    C3 C4 H4A . . 110.2 ?
    N4 C4 H4B . . 110.2 ?
    C3 C4 H4B . . 110.2 ?
    H4A C4 H4B . . 108.5 ?
    N5 C5 N4 . . 108.8(4) ?
    N5 C5 H5A . . 109.9 ?
    N4 C5 H5A . . 109.9 ?
    N5 C5 H5B . . 109.9 ?
    N4 C5 H5B . . 109.9 ?
    H5A C5 H5B . . 108.3 ?
    N5 C6 N6 . . 108.5(4) ?
    N5 C6 H6A . . 110.0 ?
    N6 C6 H6A . . 110.0 ?
    N5 C6 H6B . . 110.0 ?
    N6 C6 H6B . . 110.0 ?
    H6A C6 H6B . . 108.4 ?
    N6 C7 C8 . . 107.1(4) ?
    N6 C7 H7A . . 110.3 ?
    C8 C7 H7A . . 110.3 ?
    N6 C7 H7B . . 110.3 ?
    C8 C7 H7B . . 110.3 ?
    H7A C7 H7B . . 108.6 ?
    N1 C8 C7 . . 107.8(4) ?
    N1 C8 H8A . . 110.2 ?
    C7 C8 H8A . . 110.2 ?
    N1 C8 H8B . . 110.2 ?
    C7 C8 H8B . . 110.2 ?
    H8A C8 H8B . . 108.5 ?
    N2 C9 C16 . . 110.0(4) ?
    N2 C9 C10 . . 114.6(4) ?
    C16 C9 C10 . . 114.7(5) ?
    N2 C9 H9 . . 105.6 ?
    C16 C9 H9 . . 105.6 ?
    C10 C9 H9 . . 105.6 ?
    C15 C10 C11 . . 116.6(6) ?
    C15 C10 C9 . . 121.2(5) ?
    C11 C10 C9 . . 122.2(5) ?
    C12 C11 C10 . . 121.2(7) ?
    C12 C11 H11 . . 119.4 ?
    C10 C11 H11 . . 119.4 ?
    C11 C12 C13 . . 120.5(7) ?
    C11 C12 H12 . . 119.8 ?
    C13 C12 H12 . . 119.8 ?
    C14 C13 C12 . . 120.2(8) ?
    C14 C13 H13 . . 119.9 ?
    C12 C13 H13 . . 119.9 ?
    C13 C14 C15 . . 119.7(7) ?
    C13 C14 H14 . . 120.2 ?
    C15 C14 H14 . . 120.2 ?
    C14 C15 C10 . . 121.9(6) ?
    C14 C15 H15 . . 119.0 ?
    C10 C15 H15 . . 119.0 ?
    C9 C16 H16A . . 109.5 ?
    C9 C16 H16B . . 109.5 ?
    H16A C16 H16B . . 109.5 ?
    C9 C16 H16C . . 109.5 ?
    H16A C16 H16C . . 109.5 ?
    H16B C16 H16C . . 109.5 ?
    N5 C17 C24 . . 111.2(4) ?
    N5 C17 C18 . . 113.0(5) ?
    C24 C17 C18 . . 114.4(4) ?
    N5 C17 H17 . . 105.8 ?
    C24 C17 H17 . . 105.8 ?
    C18 C17 H17 . . 105.8 ?
    C23 C18 C19 . . 117.5(6) ?
    C23 C18 C17 . . 122.4(6) ?
    C19 C18 C17 . . 120.0(6) ?
    C20 C19 C18 . . 121.7(7) ?
    C20 C19 H19 . . 119.2 ?
    C18 C19 H19 . . 119.2 ?
    C21 C20 C19 . . 119.4(7) ?
    C21 C20 H20 . . 120.3 ?
    C19 C20 H20 . . 120.3 ?
    C20 C21 C22 . . 120.8(7) ?
    C20 C21 H21 . . 119.6 ?
    C22 C21 H21 . . 119.6 ?
    C21 C22 C23 . . 118.2(7) ?
    C21 C22 H22 . . 120.9 ?
    C23 C22 H22 . . 120.9 ?
    C18 C23 C22 . . 122.4(7) ?
    C18 C23 H23 . . 118.8 ?
    C22 C23 H23 . . 118.8 ?
    C17 C24 H24A . . 109.5 ?
    C17 C24 H24B . . 109.5 ?
    H24A C24 H24B . . 109.5 ?
    C17 C24 H24C . . 109.5 ?
    H24A C24 H24C . . 109.5 ?
    H24B C24 H24C . . 109.5 ?
    N7 C25 S1 . . 177.3(6) ?
    N8 C26 S2 . . 179.3(6) ?
loop_
    _geom_torsion_atom_site_label_1
    _geom_torsion_atom_site_label_2
    _geom_torsion_atom_site_label_3
    _geom_torsion_atom_site_label_4
    _geom_torsion_site_symmetry_1
    _geom_torsion_site_symmetry_2
    _geom_torsion_site_symmetry_3
    _geom_torsion_site_symmetry_4
    _geom_torsion
    _geom_torsion_publ_flag
    N3 Cu1 N1 C8 . . . . -166.4(3) ?
    N6 Cu1 N1 C8 . . . . 12.7(3) ?
    N3 Cu1 N1 C1 . . . . -38.0(4) ?
    N6 Cu1 N1 C1 . . . . 141.1(4) ?
    N4 Cu1 N3 C3 . . . . -12.5(4) ?
    N1 Cu1 N3 C3 . . . . 167.1(4) ?
    N4 Cu1 N3 C2 . . . . -140.0(4) ?
    N1 Cu1 N3 C2 . . . . 39.6(4) ?
    N3 Cu1 N4 C4 . . . . -16.9(4) ?
    N6 Cu1 N4 C4 . . . . 164.0(4) ?
    N3 Cu1 N4 C5 . . . . -145.2(4) ?
    N6 Cu1 N4 C5 . . . . 35.7(4) ?
    N4 Cu1 N6 C7 . . . . -162.9(4) ?
    N1 Cu1 N6 C7 . . . . 17.4(4) ?
    N4 Cu1 N6 C6 . . . . -35.0(4) ?
    N1 Cu1 N6 C6 . . . . 145.4(4) ?
    C2 N2 C1 N1 . . . . -75.4(6) ?
    C9 N2 C1 N1 . . . . 152.3(4) ?
    C8 N1 C1 N2 . . . . -179.1(4) ?
    Cu1 N1 C1 N2 . . . . 55.6(5) ?
    C1 N2 C2 N3 . . . . 80.1(5) ?
    C9 N2 C2 N3 . . . . -148.6(4) ?
    C3 N3 C2 N2 . . . . 174.0(4) ?
    Cu1 N3 C2 N2 . . . . -62.0(5) ?
    C2 N3 C3 C4 . . . . 166.4(4) ?
    Cu1 N3 C3 C4 . . . . 38.9(5) ?
    C5 N4 C4 C3 . . . . 171.2(4) ?
    Cu1 N4 C4 C3 . . . . 42.1(5) ?
    N3 C3 C4 N4 . . . . -54.6(6) ?
    C6 N5 C5 N4 . . . . 81.0(6) ?
    C17 N5 C5 N4 . . . . -141.6(5) ?
    C4 N4 C5 N5 . . . . 177.3(5) ?
    Cu1 N4 C5 N5 . . . . -58.0(6) ?
    C5 N5 C6 N6 . . . . -79.4(5) ?
    C17 N5 C6 N6 . . . . 145.4(5) ?
    C7 N6 C6 N5 . . . . 179.9(4) ?
    Cu1 N6 C6 N5 . . . . 55.9(6) ?
    C6 N6 C7 C8 . . . . -172.6(4) ?
    Cu1 N6 C7 C8 . . . . -43.4(5) ?
    C1 N1 C8 C7 . . . . -170.5(4) ?
    Cu1 N1 C8 C7 . . . . -39.7(5) ?
    N6 C7 C8 N1 . . . . 56.3(6) ?
    C2 N2 C9 C16 . . . . 150.3(5) ?
    C1 N2 C9 C16 . . . . -78.0(6) ?
    C2 N2 C9 C10 . . . . -78.8(6) ?
    C1 N2 C9 C10 . . . . 52.9(6) ?
    N2 C9 C10 C15 . . . . 84.8(6) ?
    C16 C9 C10 C15 . . . . -146.6(5) ?
    N2 C9 C10 C11 . . . . -95.1(6) ?
    C16 C9 C10 C11 . . . . 33.5(7) ?
    C15 C10 C11 C12 . . . . 1.1(9) ?
    C9 C10 C11 C12 . . . . -179.1(6) ?
    C10 C11 C12 C13 . . . . -0.9(11) ?
    C11 C12 C13 C14 . . . . 0.5(11) ?
    C12 C13 C14 C15 . . . . -0.5(11) ?
    C13 C14 C15 C10 . . . . 0.7(10) ?
    C11 C10 C15 C14 . . . . -1.0(9) ?
    C9 C10 C15 C14 . . . . 179.1(5) ?
    C5 N5 C17 C24 . . . . 168.0(5) ?
    C6 N5 C17 C24 . . . . -56.7(7) ?
    C5 N5 C17 C18 . . . . -61.8(6) ?
    C6 N5 C17 C18 . . . . 73.6(6) ?
    N5 C17 C18 C23 . . . . -68.8(7) ?
    C24 C17 C18 C23 . . . . 59.8(7) ?
    N5 C17 C18 C19 . . . . 106.6(6) ?
    C24 C17 C18 C19 . . . . -124.8(6) ?
    C23 C18 C19 C20 . . . . -0.1(10) ?
    C17 C18 C19 C20 . . . . -175.8(6) ?
    C18 C19 C20 C21 . . . . 1.0(11) ?
    C19 C20 C21 C22 . . . . -1.8(11) ?
    C20 C21 C22 C23 . . . . 1.8(10) ?
    C19 C18 C23 C22 . . . . 0.2(9) ?
    C17 C18 C23 C22 . . . . 175.7(5) ?
    C21 C22 C23 C18 . . . . -1.0(9) ?
loop_
    _geom_hbond_atom_site_label_D
    _geom_hbond_atom_site_label_H
    _geom_hbond_atom_site_label_A
    _geom_hbond_site_symmetry_A
    _geom_hbond_distance_DH
    _geom_hbond_distance_HA
    _geom_hbond_distance_DA
    _geom_hbond_angle_DHA
    _geom_hbond_publ_flag
    N1 H1 N7 1_455 0.93 2.54 3.258(7) 135 y
    N4 H4 N8 1_655 0.93 2.46 3.202(7) 137 y
