# Supplementary material for: trans-{1,8-Bis[(S)-1-phenyl­eth­yl]-1,3,6,8,10,13-hexa­aza­cyclo­tetra­deca­ne}bis(thio­cyanato­-κN)copper(II)
Source: Acta Crystallogr Sect E Struct Rep Online. 2010 Jul 10;66(Pt 8):m919–20. doi: 10.1107/S1600536810026632 (PMC3007561; doi:10.1107/S1600536810026632)
Supplement: Supplementary file 2 [file e-66-0m919-Isup2.hkl]

#
# h,k,l, Fc-squared, Fo-squared, sigma(Fo-squared) and status flag
#
data_I
_shelx_title ' CuS09-m in P2(1)'
_shelx_refln_list_code          4
_shelx_F_calc_maximum      162.44
_exptl_crystal_F_000       622.00
_reflns_d_resolution_high  0.7498
 
loop_
 _symmetry_equiv_pos_as_xyz
 'x, y, z'
 '-x, y+1/2, -z'
 
_cell_length_a     6.5976
_cell_length_b    14.7609
_cell_length_c    15.2847
_cell_angle_alpha  90.000
_cell_angle_beta   99.952
_cell_angle_gamma  90.000
 
_shelx_F_squared_multiplier     1.000
 
loop_
 _refln_index_h
 _refln_index_k
 _refln_index_l
 _refln_F_squared_calc
 _refln_F_squared_meas
 _refln_F_squared_sigma
 _refln_observed_status
   1 -19   0       17.51       15.65     14.47 o
   2 -19   0        8.35       17.20     16.00 o
   0 -18   0      539.63      596.61     64.43 o
   1 -18   0       69.67       57.10     20.76 o
   2 -18   0       11.17       18.77     14.51 o
   3 -18   0      109.41      177.68     40.31 o
   1 -17   0       53.90       62.38     15.74 o
   2 -17   0       80.07       58.90     19.55 o
   3 -17   0      128.51      157.07     29.75 o
   4 -17   0        9.16       18.08     28.02 o
   0 -16   0       13.25       11.77     11.70 o
   1 -16   0      207.69      208.81     21.89 o
   2 -16   0      774.53      803.53     41.73 o
   3 -16   0       86.18       73.42     20.53 o
   4 -16   0        4.83       16.66     14.59 o
   5 -16   0      130.85      187.27     48.49 o
   1 -15   0      125.00      126.63     18.65 o
   2 -15   0        7.90       12.22      8.25 o
   3 -15   0       12.32       11.54     11.14 o
   4 -15   0       19.54       -6.10     17.80 o
   5 -15   0       16.56        4.58     18.08 o
   0 -14   0      223.80      251.28     25.43 o
   1 -14   0      322.08      340.77     24.28 o
   2 -14   0      517.77      532.24     31.18 o
   3 -14   0      620.39      644.26     37.19 o
   4 -14   0      206.59      204.56     39.49 o
   5 -14   0       31.51       -1.93     13.76 o
   6 -14   0       27.25        6.10     22.30 o
   1 -13   0     1154.19     1144.56     34.43 o
   2 -13   0      173.33      147.91     17.29 o
   3 -13   0      229.36      268.04     22.77 o
   4 -13   0       85.48       89.68     31.05 o
   5 -13   0       19.87        4.48     19.45 o
   6 -13   0        2.86       -1.83     19.12 o
   0 -12   0      866.74      788.34     38.73 o
   1 -12   0      731.92      713.55     26.00 o
   2 -12   0      221.37      305.56     21.95 o
   3 -12   0        6.94       11.80      7.45 o
   4 -12   0      180.92      158.18     31.33 o
   5 -12   0      356.20      379.29     51.92 o
   6 -12   0      116.66      -13.04     13.91 o
   1 -11   0       86.03       73.82      9.70 o
   2 -11   0       55.64       56.21     11.39 o
   3 -11   0       48.49       34.90     10.17 o
   4 -11   0       28.47       72.87     24.94 o
   5 -11   0       23.60        7.12     16.27 o
   6 -11   0       12.32      -11.39     16.20 o
   7 -11   0       17.17        7.93     22.32 o
   0 -10   0     3215.71     3182.25     78.55 o
   1 -10   0      268.02      243.69     13.94 o
   2 -10   0      165.03      169.09     11.75 o
   3 -10   0     1235.88     1332.86     43.25 o
   4 -10   0     1694.71     1773.95     90.80 o
   5 -10   0       43.86       34.96     17.67 o
   6 -10   0        4.37      -10.17     12.69 o
   7 -10   0       96.05       -4.58     19.78 o
   1  -9   0       13.27       11.70      4.33 o
   2  -9   0      271.36      245.48     13.17 o
   3  -9   0      228.47      254.34     18.69 o
   4  -9   0      107.06      172.85     30.77 o
   5  -9   0       70.26       70.43     24.59 o
   6  -9   0      189.08      156.35     38.34 o
   7  -9   0       25.21       -4.53     14.87 o
   0  -8   0     2769.69     2699.86     56.69 o
   1  -8   0     1357.92     1243.26     27.09 o
   2  -8   0     1962.51     1901.32     33.40 o
   3  -8   0     2136.80     2008.50     48.26 o
   4  -8   0     1125.23     1172.07     69.01 o
   5  -8   0      227.45      266.35     38.34 o
   6  -8   0       20.01       32.62     21.28 o
   7  -8   0       46.62       -1.68     17.77 o
   1  -7   0        6.76       10.73      3.76 o
   2  -7   0      181.42      192.69     10.31 o
   3  -7   0       13.43       13.22      3.77 o
   4  -7   0      164.25      220.91     31.15 o
   5  -7   0      294.24      280.89     37.43 o
   6  -7   0       15.99       22.22     16.93 o
   7  -7   0       14.44        1.02     17.42 o
   8  -7   0        2.76        3.84     21.10 o
   0  -6   0     5012.02     5058.38     67.66 o
   1  -6   0     8300.07     8720.10    303.88 o
   2  -6   0     3865.60     3912.13     55.30 o
   3  -6   0      533.04      479.62     21.67 o
   4  -6   0      150.20      185.26     26.39 o
   5  -6   0      565.31      564.30     49.23 o
   6  -6   0      479.30      522.52     53.12 o
   7  -6   0      125.72       95.60     31.91 o
   8  -6   0       16.62      -10.04     20.19 o
   1  -5   0      717.54      795.29     17.02 o
   2  -5   0      475.68      462.57     12.93 o
   3  -5   0        4.56       16.36      3.95 o
   4  -5   0       28.43       16.30     10.48 o
   5  -5   0       81.22       86.02     23.42 o
   6  -5   0        1.68        1.14     13.22 o
   7  -5   0        6.10       -1.09     15.03 o
   8  -5   0       12.13       -6.56     19.10 o
   0  -4   0     3252.53     3324.68     44.91 o
   1  -4   0     1215.20     1200.93     18.68 o
   2  -4   0     1977.90     1951.50     40.71 o
   3  -4   0     1937.58     1951.60     31.88 o
   4  -4   0     1196.52     1092.13     58.15 o
   5  -4   0      253.92      266.09     33.64 o
   6  -4   0       61.12      120.07     30.97 o
   7  -4   0      133.73      183.15     43.15 o
   8  -4   0       30.99        2.82     18.36 o
   1  -3   0     1632.61     1790.07     20.30 o
   2  -3   0      651.89      602.60     16.57 o
   3  -3   0     3367.81     3621.55     52.14 o
   4  -3   0       33.49       48.87     16.04 o
   5  -3   0       30.43       29.11     15.89 o
   6  -3   0       28.11       41.98     20.27 o
   7  -3   0      127.19      156.25     38.37 o
   8  -3   0        2.67        0.89     18.51 o
   0  -2   0     1148.19     1130.13     36.50 o
   1  -2   0    10664.08    10901.16    124.61 o
   2  -2   0     8409.07     8339.43     61.49 o
   3  -2   0     2556.65     2603.07     45.37 o
   4  -2   0      403.27      387.82     21.30 o
   5  -2   0      571.53      613.86     30.32 o
   6  -2   0      146.77      167.03     30.74 o
   7  -2   0        0.09        5.44     17.67 o
   8  -2   0       54.81       -6.36     15.89 o
   1  -1   0     1153.13     1008.12     14.18 o
   2  -1   0      407.85      439.70     15.82 o
   3  -1   0       15.63       10.16      4.88 o
   4  -1   0     2271.36     2404.78     54.05 o
   5  -1   0      377.05      411.87     25.65 o
   6  -1   0       60.03       66.77     23.29 o
   7  -1   0       26.50        9.92     18.71 o
   8  -1   0       45.93        6.53     17.06 o
   1   0   0    26385.33    25030.98    312.10 o
   2   0   0     7889.33     8774.84     65.60 o
   3   0   0     2606.94     2511.75     40.04 o
   4   0   0     7367.27     7689.05    136.87 o
   5   0   0       49.09       39.13     15.64 o
   6   0   0       28.09       14.84      8.03 o
   7   0   0      350.72      399.66     51.51 o
   8   0   0       27.46       -6.53     17.47 o
   2   1   0      417.59      435.55     14.90 o
   3   1   0       20.20       22.43      5.28 o
   4   1   0     2237.48     2382.34     47.76 o
   5   1   0      364.47      396.50     36.61 o
   6   1   0       65.90       84.44     26.63 o
   7   1   0       29.83       36.28     22.40 o
   8   1   0       42.32       11.54     19.60 o
   3   2   0     2554.07     2650.72     46.52 o
   4   2   0      411.03      405.08     20.67 o
   5   2   0      557.34      613.88     47.06 o
   6   2   0      136.90      170.69     28.73 o
   7   2   0        3.00       13.88     18.26 o
   8   2   0       56.62       -0.33     17.85 o
   4   3   0       28.80       43.61      8.97 o
   5   3   0       34.59       39.48      9.16 o
   6   3   0       26.62       59.22     23.01 o
   7   3   0      121.79      138.35     36.54 o
   8   3   0        2.39       -5.52     16.55 o
   4   4   0     1199.52     1171.55     38.50 o
   5   4   0      303.68      306.07     30.31 o
   6   4   0       79.60      116.76     31.27 o
   7   4   0      138.13      184.19     39.26 o
   4   5   0       33.77       42.81      9.51 o
   5   5   0       89.99       71.15     14.73 o
   6   5   0        2.96        6.44      8.47 o
   7   5   0        5.12       10.30     17.29 o
   4   6   0      126.42      116.87     13.50 o
   5   6   0      522.81      579.19     33.37 o
   6   6   0      491.95      571.34     35.94 o
   7   6   0      142.40      146.61     41.55 o
   8   6   0       18.69       27.56     33.16 o
   5   7   0      280.79      254.93     24.11 o
   6   7   0       13.74       12.22     16.62 o
   7   7   0       18.26       23.39     25.50 o
   8   7   0        4.11       -5.09     25.71 o
   5   8   0      232.17      297.97     26.97 o
   6   8   0       16.10       14.51     10.47 o
   7   8   0       38.56       53.70     29.93 o
   5   9   0       64.56       47.74     15.43 o
   6   9   0      180.24      197.83     28.62 o
   7   9   0       21.74       15.76     23.43 o
   5  10   0       40.03       36.50     13.42 o
   6  10   0       13.79       19.79     16.43 o
   7  10   0      101.02       78.61     23.69 o
   4  11   0       31.62       32.83     21.16 o
   5  11   0       22.96       21.27     13.54 o
   6  11   0        9.62        1.78     13.21 o
   7  11   0       15.63        8.47     15.54 o
   4  12   0      190.85      169.49     20.44 o
   5  12   0      358.08      405.71     35.30 o
   6  12   0      108.98        5.73     12.16 o
   4  13   0       81.61       61.12     19.65 o
   5  13   0       22.01       -6.13     11.20 o
   6  13   0        5.67        7.06     14.99 o
   4  14   0      197.17      178.96     23.37 o
   5  14   0       19.81       23.00     12.93 o
   6  14   0       22.69        1.76     12.65 o
   4  15   0       18.13       28.80     12.91 o
   5  15   0       17.05        3.67     12.57 o
   3  16   0       82.16       72.08     16.59 o
   4  16   0        5.65        7.08     11.68 o
   5  16   0      133.47      156.29     27.42 o
   2  17   0       76.82       76.58     16.58 o
   3  17   0      125.05      121.46     23.68 o
   4  17   0       11.81       17.92     16.81 o
   1  18   0       64.72       79.24     17.96 o
   2  18   0        8.35        7.08     11.37 o
   3  18   0      120.09      137.30     24.20 o
   2  19   0        9.53       11.34     12.37 o
  -2 -19   1       13.02       -0.50     14.14 o
  -1 -19   1       92.43      138.86     30.83 o
   0 -19   1       10.35       20.32     14.60 o
   1 -19   1        7.94       14.62     14.23 o
   2 -19   1      144.45      176.83     32.51 o
  -3 -18   1       13.43       60.39     22.69 o
  -2 -18   1        1.85       13.43     14.16 o
  -1 -18   1       31.03       42.82     18.57 o
   0 -18   1        3.87        4.00     13.55 o
   1 -18   1       27.90       50.73     16.11 o
   2 -18   1       14.74       12.49     12.13 o
   3 -18   1        9.47       -3.05     17.42 o
  -4 -17   1       79.37      127.59     27.00 o
  -3 -17   1       70.82       85.26     23.16 o
  -2 -17   1       28.11       35.08     15.78 o
  -1 -17   1       38.10       47.59     16.48 o
   0 -17   1      169.17      228.73     27.76 o
   1 -17   1      145.21      188.13     23.10 o
   2 -17   1       61.30       74.57     18.09 o
   3 -17   1       79.00       88.75     23.65 o
   4 -17   1       88.61       -7.60     18.99 o
  -5 -16   1        0.95       14.26     22.07 o
  -4 -16   1        9.38       35.55     18.02 o
  -3 -16   1       20.66        6.09     12.45 o
  -2 -16   1       63.19       76.39     19.97 o
  -1 -16   1        2.04       -0.77     10.54 o
   0 -16   1        3.01        7.31      8.20 o
   1 -16   1       13.35        4.71      8.23 o
   2 -16   1       40.60       52.10     14.34 o
   3 -16   1       81.32      106.09     20.39 o
   4 -16   1        8.72       -2.85     18.41 o
  -5 -15   1       62.36       59.24     29.60 o
  -4 -15   1       17.80       32.56     15.50 o
  -3 -15   1      114.31      155.64     28.15 o
  -2 -15   1      297.88      305.79     30.27 o
  -1 -15   1      126.83      169.49     24.56 o
   0 -15   1       12.42       20.61      8.39 o
   1 -15   1      225.69      227.82     21.53 o
   2 -15   1      550.24      523.82     32.29 o
   3 -15   1      206.52      169.11     22.99 o
   4 -15   1       77.54       -9.31     15.03 o
   5 -15   1       94.13        2.34     17.60 o
  -6 -14   1        1.35       15.05     20.60 o
  -5 -14   1        9.72       13.81     20.19 o
  -4 -14   1       78.09       59.60     18.80 o
  -3 -14   1      266.59      266.70     30.51 o
  -2 -14   1       26.10       36.18     22.36 o
  -1 -14   1       35.73       30.82      8.43 o
   0 -14   1        4.71        4.32      5.40 o
   1 -14   1      186.82      160.78     18.28 o
   2 -14   1       13.79       15.39      8.62 o
   3 -14   1       62.70       76.13     15.92 o
   4 -14   1       12.37       15.99     18.38 o
   5 -14   1        6.90        9.41     16.45 o
  -6 -13   1       28.25        0.36     20.60 o
  -5 -13   1      148.04      144.63     38.11 o
  -4 -13   1      125.02      102.29     31.71 o
  -3 -13   1       24.65       34.67     29.23 o
  -2 -13   1       95.79       85.98     15.12 o
  -1 -13   1      188.10      199.37     15.14 o
   0 -13   1      215.34      213.77     15.23 o
   1 -13   1      292.29      288.68     17.67 o
   2 -13   1      414.63      446.58     27.51 o
   3 -13   1      291.12      284.36     23.30 o
   4 -13   1       73.37       65.76     19.99 o
   5 -13   1      158.79        8.87     21.82 o
   6 -13   1      157.98       -0.23     19.38 o
  -6 -12   1       58.00       -6.79     14.29 o
  -5 -12   1       46.02       56.04     24.36 o
  -4 -12   1      523.95      543.37     54.03 o
  -3 -12   1       13.94       24.10     11.54 o
  -2 -12   1      512.69      566.35     30.10 o
  -1 -12   1      208.76      195.35     14.30 o
   0 -12   1      398.99      413.37     19.90 o
   1 -12   1      704.16      650.53     24.70 o
   2 -12   1      418.06      413.38     25.44 o
   3 -12   1        9.42        2.71      6.51 o
   4 -12   1        1.30        3.49      8.79 o
   5 -12   1       80.65       97.31     32.90 o
   6 -12   1       34.88       -1.70     15.41 o
  -7 -11   1       64.66       -1.42     19.22 o
  -6 -11   1        8.85       -3.43     17.09 o
  -5 -11   1       43.94       22.22     19.68 o
  -4 -11   1      523.18      556.26     52.71 o
  -3 -11   1      276.29      309.79     26.75 o
  -2 -11   1      214.86      199.91     13.94 o
  -1 -11   1      336.61      298.08     19.83 o
   0 -11   1     3246.00     3116.88     51.50 o
   1 -11   1      378.98      327.55     16.65 o
   2 -11   1      286.84      260.54     19.80 o
   3 -11   1      430.51      489.98     27.75 o
   4 -11   1     1574.23     1642.47     67.74 o
   5 -11   1      104.79      142.57     37.53 o
   6 -11   1       13.16       -0.41     17.47 o
   7 -11   1      115.99       -2.90     19.60 o
  -7 -10   1       42.39        1.98     19.88 o
  -5 -10   1        9.52       14.67     14.09 o
  -4 -10   1      164.22      147.65     29.06 o
  -3 -10   1      149.01      149.34     18.12 o
  -2 -10   1      464.31      476.40     19.63 o
  -1 -10   1      207.13      192.83     12.64 o
   0 -10   1      685.60      660.44     17.75 o
   1 -10   1       14.24       20.74      5.57 o
   2 -10   1      364.84      404.82     22.62 o
   3 -10   1      791.63      938.40     47.48 o
   4 -10   1      109.14      108.72     31.20 o
   5 -10   1       61.83       85.13     26.90 o
   6 -10   1      103.09       91.49     31.02 o
   7 -10   1       56.03      -12.36     17.98 o
  -7  -9   1        9.26       -1.60     15.28 o
  -6  -9   1       27.54       44.45     24.31 o
  -5  -9   1      512.14      623.79     57.08 o
  -4  -9   1      455.00      576.12     49.86 o
  -3  -9   1       64.70       62.48     21.46 o
  -2  -9   1     1792.63     1822.90     35.79 o
  -1  -9   1     3595.36     3461.21     54.17 o
   0  -9   1      170.79      158.62      8.83 o
   1  -9   1       20.57       27.58      5.74 o
   2  -9   1     1816.35     1740.67     44.10 o
   3  -9   1     1648.60     1722.69     46.92 o
   4  -9   1      123.10      151.58     22.13 o
   5  -9   1       88.09      116.76     31.27 o
   6  -9   1      191.98      199.27     38.50 o
   7  -9   1       53.51       -1.91     16.83 o
  -7  -8   1       19.22      -10.15     14.39 o
  -6  -8   1       23.41        5.09     16.65 o
  -5  -8   1      272.39      294.03     39.03 o
  -4  -8   1      534.30      651.81     51.29 o
  -3  -8   1       78.03       84.56      9.94 o
  -2  -8   1      126.38      130.23      9.80 o
  -1  -8   1      933.52      938.65     23.93 o
   0  -8   1      348.40      365.11     12.14 o
   1  -8   1     1979.08     1960.00     33.59 o
   2  -8   1      259.99      253.65     11.86 o
   3  -8   1      317.59      316.81     24.62 o
   4  -8   1      203.86      235.17     23.76 o
   5  -8   1      488.21      604.27     54.46 o
   6  -8   1       18.64       17.19     18.36 o
   7  -8   1       54.71       -2.72     16.37 o
  -8  -7   1       31.13       -7.58     18.26 o
  -7  -7   1      179.37       27.69     22.86 o
  -6  -7   1      112.94      125.00     31.76 o
  -5  -7   1      115.45      121.57     29.09 o
  -4  -7   1     1046.86     1044.30     62.55 o
  -3  -7   1     1681.81     1641.48     38.38 o
  -2  -7   1      588.30      552.38     17.61 o
  -1  -7   1     2189.48     2291.33     35.02 o
   0  -7   1     3095.17     2962.07     32.27 o
   1  -7   1     1165.90     1056.07     22.90 o
   2  -7   1      156.34      134.27      8.08 o
   3  -7   1      408.65      355.88     24.70 o
   4  -7   1      743.76      770.47     39.99 o
   5  -7   1      148.70      180.25     30.23 o
   6  -7   1       65.90       74.47     25.78 o
   7  -7   1      133.71       19.73     20.37 o
   8  -7   1       32.81      -19.45     19.45 o
  -8  -6   1       15.96        5.62     21.13 o
  -7  -6   1        3.31        5.11     17.44 o
  -6  -6   1      395.43      422.13     48.44 o
  -5  -6   1      329.33      425.52     43.66 o
  -4  -6   1      457.10      402.35     37.15 o
  -3  -6   1       90.50       86.95      9.57 o
  -2  -6   1     1515.06     1453.23     26.73 o
  -1  -6   1      432.99      445.37     14.60 o
   0  -6   1     1330.55     1353.10     20.19 o
   1  -6   1     2053.36     2069.37     29.54 o
   2  -6   1      121.14      132.58      6.87 o
   3  -6   1     1430.55     1456.60     47.59 o
   4  -6   1      118.99      121.06     27.23 o
   5  -6   1      163.47      206.87     30.64 o
   6  -6   1       48.99       42.64     20.52 o
   7  -6   1       34.93       16.04     20.65 o
   8  -6   1       11.12        7.76     22.32 o
  -8  -5   1        5.57       -5.14     18.26 o
  -7  -5   1       13.11        4.09     16.91 o
  -6  -5   1      293.10      378.15     44.47 o
  -5  -5   1      592.01      591.76     49.68 o
  -4  -5   1       79.88       88.04     10.91 o
  -3  -5   1      292.74      324.96     19.74 o
  -2  -5   1     5803.16     5822.44     51.62 o
  -1  -5   1     2804.40     2786.19     51.46 o
   0  -5   1       52.65       45.02      4.22 o
   1  -5   1     1236.89     1166.96     19.91 o
   2  -5   1     3991.11     3998.17     54.09 o
   3  -5   1      601.38      591.46     29.07 o
   4  -5   1        9.91        3.51      5.61 o
   5  -5   1      482.72      511.66     46.79 o
   6  -5   1      428.13      543.83     54.06 o
   7  -5   1       71.42       84.87     32.11 o
   8  -5   1       17.78      -15.56     15.87 o
  -8  -4   1       30.78       -7.25     18.94 o
  -7  -4   1      131.75      193.88     43.58 o
  -6  -4   1       22.68       30.77     17.93 o
  -5  -4   1       65.19       61.63     20.80 o
  -4  -4   1      225.17      213.92     15.78 o
  -3  -4   1       73.64       69.36     12.28 o
  -2  -4   1     1383.98     1483.97     46.00 o
  -1  -4   1      602.05      594.16     15.94 o
   0  -4   1     2959.25     2988.35     25.58 o
   1  -4   1     2114.92     2221.61     28.80 o
   2  -4   1     2812.94     2978.89     55.20 o
   3  -4   1        3.48        5.41      4.94 o
   4  -4   1      182.53      140.65     27.18 o
   5  -4   1      196.62      202.98     31.15 o
   6  -4   1       18.44       41.55     19.60 o
   7  -4   1        4.05        0.69     18.54 o
   8  -4   1       13.09        9.64     22.53 o
  -8  -3   1       74.17       21.10     22.53 o
  -7  -3   1       53.20       57.41     26.72 o
  -6  -3   1       31.70       54.54     22.71 o
  -5  -3   1      191.80      218.89     18.41 o
  -4  -3   1     1022.64     1030.66     33.94 o
  -3  -3   1     2675.06     2676.30     48.11 o
  -2  -3   1     3510.88     3570.60     46.68 o
  -1  -3   1     2646.60     2784.19     27.78 o
   0  -3   1       34.93       35.54      3.17 o
   1  -3   1       70.80       68.33      6.04 o
   2  -3   1     3076.13     3264.09     54.51 o
   3  -3   1     3383.94     3408.56     41.95 o
   4  -3   1      732.72      716.77     26.17 o
   5  -3   1       65.51      108.80     25.83 o
   6  -3   1       46.72       74.47     25.07 o
   7  -3   1       68.90       98.91     33.82 o
   8  -3   1       38.79      -13.22     17.44 o
  -8  -2   1       40.94       -8.14     15.71 o
  -7  -2   1       10.52       20.85     21.08 o
  -6  -2   1       56.21       55.79     22.96 o
  -4  -2   1      665.49      684.01     28.64 o
  -3  -2   1      193.28      199.96     13.57 o
  -2  -2   1     1574.71     1684.10     79.34 o
  -1  -2   1      472.36      424.29     14.24 o
   0  -2   1      847.75      834.94     16.45 o
   1  -2   1      546.99      520.64     12.95 o
   2  -2   1       11.05       10.12      2.89 o
   3  -2   1      711.85      743.35     25.49 o
   4  -2   1      313.34      314.00     22.44 o
   5  -2   1       24.25       27.86     12.60 o
   6  -2   1       34.23       47.70     19.86 o
   7  -2   1       11.66       31.05     22.43 o
   8  -2   1        2.15       -4.58     17.34 o
  -8  -1   1       39.25       -1.50     15.15 o
  -7  -1   1       35.06       39.23     24.21 o
  -6  -1   1      108.54      160.38     19.82 o
  -5  -1   1     1109.01     1130.81     42.61 o
  -4  -1   1     2683.24     2781.26     59.18 o
  -3  -1   1     1071.13     1135.77     37.76 o
  -2  -1   1       67.73       33.42      5.75 o
  -1  -1   1     8671.05     8507.12     63.45 o
   0  -1   1    12027.62    11895.69     55.75 o
   1  -1   1      268.12      271.18     13.64 o
   2  -1   1      533.71      470.60     10.07 o
   3  -1   1     2897.57     2827.85     31.38 o
   4  -1   1     1268.19     1288.76     38.93 o
   5  -1   1       50.89       58.05     11.11 o
   6  -1   1       20.61       30.46     17.34 o
   7  -1   1      116.99      154.52     38.50 o
   8  -1   1       18.98       21.74     23.06 o
  -8   0   1        3.01       -3.94     17.37 o
  -7   0   1       27.78       45.84     24.08 o
  -6   0   1       43.00       65.44     15.13 o
  -5   0   1       19.18       16.22     10.09 o
  -4   0   1      654.60      637.88     39.95 o
  -3   0   1      797.71      755.30     37.50 o
  -2   0   1      331.74      335.12     20.80 o
  -1   0   1       10.17        6.74      3.28 o
   0   0   1       63.88       -0.22      0.35 o
   1   0   1      184.36      197.24     11.31 o
   2   0   1        1.29        1.09      3.56 o
   3   0   1      777.21      768.78     21.88 o
   4   0   1       18.96       18.59      5.81 o
   5   0   1       11.89       19.62      8.45 o
   6   0   1       12.63       -0.56     11.75 o
   7   0   1        1.94       -9.18     16.17 o
   8   0   1        5.08        9.84     19.50 o
  -8   1   1       40.79       -4.88     16.15 o
  -7   1   1       28.71       42.08     23.39 o
  -6   1   1       98.86      149.97     25.91 o
  -5   1   1     1126.71     1182.62     63.01 o
  -4   1   1     2671.08     2769.56     86.17 o
  -3   1   1     1215.89     1316.19     51.49 o
  -2   1   1       62.56       43.98      6.07 o
  -1   1   1     8547.02     8460.52     58.62 o
   0   1   1    11981.24    11891.82    105.37 o
   4   1   1     1369.43     1387.78     35.94 o
   5   1   1       86.81      108.55     12.00 o
   6   1   1       33.32       34.61     11.60 o
   7   1   1      111.76      156.53     38.06 o
   8   1   1       22.19       33.54     25.40 o
  -8   2   1       38.57       -6.81     14.24 o
  -7   2   1        9.38       10.58     15.00 o
  -6   2   1       60.59       66.75     22.38 o
  -5   2   1       54.87       56.91     18.05 o
  -4   2   1      659.57      758.40     47.27 o
  -3   2   1      189.98      168.92     12.57 o
  -2   2   1     1591.50     1657.38     34.49 o
  -1   2   1      468.93      419.11     13.29 o
   0   2   1      864.05      851.11     13.31 o
   4   2   1      297.84      352.39     19.18 o
   5   2   1       19.47       23.11      7.39 o
   6   2   1       36.06       49.96     20.70 o
   7   2   1       11.92        8.54     17.90 o
   8   2   1        1.68       -2.54     18.71 o
  -8   3   1       75.01       -7.83     14.11 o
  -7   3   1       51.66      114.83     33.79 o
  -6   3   1       41.82       55.10     22.04 o
  -5   3   1      190.67      250.61     32.29 o
  -4   3   1     1069.33     1097.87     35.97 o
  -3   3   1     2649.62     2675.87     70.15 o
  -2   3   1     3554.33     3587.95     50.53 o
   5   3   1       54.49       55.92     14.42 o
   6   3   1       51.17       69.62     15.66 o
   7   3   1       84.27       96.16     31.00 o
   8   3   1       34.26       80.15     33.74 o
  -7   4   1      125.06      134.91     36.92 o
  -6   4   1       23.37       37.22     20.16 o
  -5   4   1       61.43       49.23     11.33 o
  -4   4   1      222.55      210.56     16.49 o
  -3   4   1       75.23       77.22     10.57 o
   1   4   1     2075.05     2241.77     35.04 o
   5   4   1      198.23      193.37     18.19 o
   6   4   1       17.66       39.74     12.05 o
   7   4   1        4.33        5.09     17.14 o
   8   4   1       13.20        7.70     22.12 o
  -8   5   1        4.58       25.45     26.27 o
  -7   5   1       20.61       31.76     21.31 o
  -6   5   1      296.39      358.16     46.15 o
  -5   5   1      603.06      655.12     34.18 o
  -4   5   1       67.44       72.70     12.38 o
  -3   5   1      327.28      361.56     20.30 o
   5   5   1      422.28      487.67     30.01 o
   6   5   1      394.75      504.37     32.97 o
   7   5   1       63.16       64.33     27.56 o
  -8   6   1       15.50       34.28     30.05 o
  -7   6   1        3.92        3.48     18.64 o
  -6   6   1      397.73      436.48     52.86 o
  -5   6   1      335.33      349.73     32.64 o
  -4   6   1      461.41      420.80     25.27 o
  -3   6   1       85.95       97.89     11.77 o
   5   6   1      176.19      157.62     18.59 o
   6   6   1       51.63       86.50     18.24 o
   7   6   1       35.20       45.49     16.80 o
  -8   7   1       30.45       20.95     31.81 o
  -7   7   1      164.72      206.29     49.18 o
  -6   7   1       94.68      103.86     19.58 o
  -5   7   1      123.73      138.10     19.45 o
  -4   7   1     1149.98     1181.24     43.92 o
  -3   7   1     1738.41     1751.03     77.36 o
   2   7   1      136.30      117.85      9.20 o
   5   7   1      194.01      215.87     44.19 o
   6   7   1       64.16       74.46     17.60 o
   7   7   1      126.57      155.84     26.74 o
   8   7   1       25.33       41.39     36.13 o
  -7   8   1       21.17       45.08     29.44 o
  -6   8   1       25.37       37.14     13.38 o
  -5   8   1      266.44      291.08     26.60 o
  -4   8   1      532.65      561.93     33.87 o
   5   8   1      471.73      517.62     34.00 o
   6   8   1       14.45       16.84     10.95 o
   7   8   1       59.34      102.95     24.17 o
  -7   9   1       15.38       31.38     30.61 o
  -6   9   1       35.11       41.13     15.39 o
  -5   9   1      523.59      545.03     35.67 o
  -4   9   1      437.46      449.85     29.96 o
   5   9   1       99.61       85.35     18.29 o
   6   9   1      209.15      222.44     27.90 o
   7   9   1       53.18       59.52     21.66 o
  -7  10   1       41.26        4.25     21.28 o
  -6  10   1      298.63      325.48     32.03 o
  -5  10   1        7.07        2.74      8.26 o
  -4  10   1      167.79      176.57     20.85 o
   5  10   1       68.66       62.96     16.54 o
   6  10   1       97.11      136.33     24.99 o
   7  10   1       52.33      103.33     26.25 o
  -7  11   1       71.32        1.55     23.19 o
  -6  11   1       16.18       13.41     15.04 o
  -5  11   1       36.48       24.90     13.22 o
  -4  11   1      513.76      538.00     37.29 o
  -3  11   1      269.45      295.86     23.39 o
   5  11   1      105.48      101.55     21.22 o
   6  11   1        8.53       -1.67     13.30 o
   7  11   1      116.80        2.60     12.30 o
  -6  12   1       63.05        0.32     11.52 o
  -5  12   1       46.96       61.34     18.66 o
  -4  12   1      518.09      505.91     39.82 o
  -3  12   1       13.92       16.63      9.29 o
   5  12   1       78.77       98.62     22.41 o
   6  12   1       40.30       -1.42     11.29 o
  -6  13   1       23.30       -0.93     12.48 o
  -5  13   1      145.34       27.93     14.98 o
  -4  13   1      125.85      109.17     20.57 o
  -3  13   1       56.30       61.72     14.09 o
   5  13   1      153.93       -4.12     11.19 o
   6  13   1      159.88        2.52     13.75 o
  -6  14   1        2.21        5.80     13.81 o
  -5  14   1       10.64        1.62     10.34 o
  -4  14   1       75.40       64.80     16.54 o
  -3  14   1      263.48      284.32     25.36 o
   5  14   1       10.22        0.45     11.44 o
   6  14   1        3.21        0.37     14.31 o
  -5  15   1       58.60       48.17     15.92 o
  -4  15   1       32.05       40.86     15.08 o
  -3  15   1      110.47      146.69     23.45 o
  -2  15   1      296.27      311.15     26.05 o
   4  15   1       79.28       47.27     27.94 o
   5  15   1      105.59      134.48     24.75 o
  -5  16   1        0.20      -10.02     10.02 o
  -4  16   1        8.48        8.02     10.90 o
  -3  16   1       21.32       15.21      9.61 o
  -2  16   1       64.38       76.49     16.45 o
  -1  16   1        1.99        0.79      6.79 o
   0  16   1        3.05       -3.94      5.81 o
   4  16   1       12.32        7.26     11.72 o
  -4  17   1       72.02       87.70     22.76 o
  -3  17   1       62.01       50.66     17.27 o
  -2  17   1       23.90       17.40     10.79 o
  -1  17   1       45.17       53.19     13.83 o
   4  17   1       89.06      115.86     23.38 o
  -3  18   1       16.14       26.05     14.66 o
  -2  18   1        1.73        5.97     10.76 o
  -1  18   1       31.70       38.55     14.02 o
   3  18   1        8.12       12.33     12.46 o
  -2  19   1       19.85       16.21     14.66 o
   2  19   1      133.73      149.95     26.39 o
  -2 -19   2       15.48       19.84     16.52 o
  -1 -19   2       11.37       20.48     15.21 o
   0 -19   2       13.14       11.94     13.82 o
   1 -19   2       44.61       38.30     15.08 o
  -3 -18   2      151.41      158.83     31.00 o
  -2 -18   2       21.41       18.11     15.22 o
  -1 -18   2        7.13        2.20     12.21 o
   0 -18   2      191.69      220.89     32.09 o
   1 -18   2      449.71      476.40     34.67 o
   2 -18   2      102.95      111.67     21.86 o
   3 -18   2       96.47       63.20     48.24 o
  -4 -17   2       87.88      105.18     25.12 o
  -3 -17   2       19.17       15.67     15.67 o
  -2 -17   2       48.63       55.79     19.29 o
  -1 -17   2        3.22        2.44     10.64 o
   0 -17   2      106.26      106.31     18.84 o
   1 -17   2       14.83       17.23     11.25 o
   2 -17   2       13.37       14.70     12.18 o
   3 -17   2       63.13       17.76     24.65 o
   4 -17   2       32.28       -9.76     17.75 o
  -5 -16   2       80.14       82.66     36.51 o
  -4 -16   2       34.14       34.65     17.52 o
  -3 -16   2       17.50       31.10     15.12 o
  -2 -16   2      501.06      566.73     42.47 o
  -1 -16   2      683.09      723.70     46.92 o
   0 -16   2        6.17       11.10      9.16 o
   1 -16   2        2.65       -2.66      7.02 o
   2 -16   2      505.55      574.75     70.51 o
   3 -16   2      275.53      219.19    117.29 o
   4 -16   2       28.52       -4.72     14.11 o
  -5 -15   2        1.68       19.32     24.26 o
  -4 -15   2      104.59      118.41     24.78 o
  -3 -15   2        3.63       10.33     12.15 o
  -2 -15   2      166.00      173.39     24.54 o
  -1 -15   2        8.89        6.79      8.84 o
   0 -15   2      195.16      178.51     18.41 o
   1 -15   2       67.09       61.59     14.93 o
   2 -15   2      242.10      229.03     22.31 o
   3 -15   2        8.64       11.24     10.98 o
   4 -15   2       19.54        7.74     12.87 o
   5 -15   2        8.52       -8.14     17.39 o
  -6 -14   2       76.09       74.50     33.08 o
  -5 -14   2       15.70       34.25     23.42 o
  -4 -14   2        6.18       18.50     12.45 o
  -3 -14   2      413.12      450.21     35.48 o
  -2 -14   2      651.13      746.30     43.75 o
  -1 -14   2      140.67      146.35     17.78 o
   0 -14   2      102.44      132.04     16.98 o
   1 -14   2      263.28      327.49     24.07 o
   2 -14   2      197.91      202.03     19.89 o
   3 -14   2      137.03      144.08     21.13 o
   5 -14   2      119.91        1.75     15.99 o
  -6 -13   2       25.89       29.60     25.60 o
  -5 -13   2        0.88      -10.30     15.56 o
  -4 -13   2      194.16      198.58     35.98 o
  -3 -13   2      311.32      298.14     28.48 o
  -2 -13   2       93.85       82.97     18.01 o
  -1 -13   2       38.13       56.68     11.46 o
   0 -13   2      127.39      148.64     16.35 o
   1 -13   2       39.10       35.95      9.63 o
   2 -13   2       97.78       85.40     14.71 o
   3 -13   2       24.80       24.30      9.56 o
   4 -13   2       63.52       57.36     19.52 o
   5 -13   2       29.99       -3.33     16.17 o
   6 -13   2        7.67        3.13     17.70 o
  -6 -12   2       12.53       30.38     24.26 o
  -5 -12   2      333.00      356.36     48.01 o
  -4 -12   2      351.43      405.91     47.14 o
  -3 -12   2       79.45       72.36     16.41 o
  -2 -12   2        1.88        7.65      5.55 o
  -1 -12   2      917.14      946.26     34.78 o
   0 -12   2      644.78      589.03     28.18 o
   1 -12   2      335.80      328.87     17.83 o
   2 -12   2     1199.86     1269.95     43.72 o
   3 -12   2     1242.59     1189.72     44.59 o
   4 -12   2      158.38      137.08     25.22 o
   5 -12   2       61.90      108.62     34.38 o
   6 -12   2      123.89       -3.79     17.60 o
  -7 -11   2       39.31        3.31     19.04 o
  -6 -11   2        0.22        9.05     17.62 o
  -5 -11   2       21.68       25.27     17.90 o
  -4 -11   2      115.68      154.75     29.98 o
  -3 -11   2      139.61      157.14     19.82 o
  -2 -11   2      355.09      345.54     20.28 o
  -1 -11   2      144.97      141.62     13.56 o
   0 -11   2      381.82      373.53     21.59 o
   1 -11   2      151.02      138.12     11.68 o
   2 -11   2      289.35      317.58     21.38 o
   3 -11   2       11.08       12.44      6.87 o
   4 -11   2       40.02       22.43     15.54 o
   5 -11   2       70.87       39.54     16.65 o
   6 -11   2        9.10       -1.81     16.63 o
  -7 -10   2       13.89        7.04     19.02 o
  -6 -10   2       43.17       37.81     22.88 o
  -5 -10   2      160.64      149.64     29.62 o
  -4 -10   2      158.93      208.47     32.29 o
  -3 -10   2      241.11      289.63     24.68 o
  -2 -10   2      258.23      242.65     15.98 o
  -1 -10   2     1158.27     1094.50     33.69 o
   0 -10   2     2989.80     3051.78     44.27 o
   1 -10   2     1233.97     1180.62     51.85 o
   2 -10   2      220.05      249.39     18.32 o
   3 -10   2      628.05      715.24     32.18 o
   4 -10   2     1155.54     1199.25     59.36 o
   5 -10   2      285.97      332.15     34.97 o
   6 -10   2       54.67       29.52     21.74 o
   7 -10   2       41.94       -6.05     20.77 o
  -7  -9   2        3.87       -5.90     15.05 o
  -6  -9   2      175.80      133.57     35.72 o
  -5  -9   2       61.68       84.11     25.25 o
  -4  -9   2      418.96      425.41     43.48 o
  -3  -9   2       92.10       78.31     10.48 o
  -2  -9   2       72.51       72.38     10.43 o
  -1  -9   2      188.89      185.41     14.76 o
   0  -9   2     2073.57     2149.69     47.01 o
   1  -9   2      321.54      301.12     17.61 o
   2  -9   2       78.31       80.92     11.23 o
   3  -9   2      102.69      109.79     18.24 o
   4  -9   2       13.27       15.66      8.90 o
   5  -9   2        0.90       -1.38      7.85 o
   6  -9   2       26.52       32.72     22.40 o
   7  -9   2        3.27       -2.57     16.58 o
  -8  -8   2       98.02        3.00     21.38 o
  -7  -8   2       73.52       -0.97     17.57 o
  -6  -8   2      199.90      180.35     35.78 o
  -5  -8   2      266.03      300.06     38.45 o
  -4  -8   2      447.03      464.95     43.28 o
  -3  -8   2      511.24      527.85     21.54 o
  -2  -8   2     1697.68     1683.51     37.41 o
  -1  -8   2     1683.59     1597.77     44.54 o
   0  -8   2      515.77      502.51     16.39 o
   1  -8   2      534.95      485.32     21.03 o
   2  -8   2      860.99      792.25     28.27 o
   3  -8   2      824.83      865.24     40.51 o
   4  -8   2       85.64       90.23     17.39 o
   5  -8   2       47.85       57.60     18.40 o
   6  -8   2      173.62      156.09     37.58 o
   7  -8   2       73.39        5.75     14.65 o
  -8  -7   2        2.11        2.97     17.85 o
  -7  -7   2        5.94      -10.20     13.71 o
  -6  -7   2        0.02      -10.17     10.17 o
  -5  -7   2       56.50       84.93     24.21 o
  -4  -7   2      191.30      176.33     26.60 o
  -3  -7   2       94.95       82.74     11.02 o
  -2  -7   2       69.83       62.91      8.42 o
  -1  -7   2      896.31      910.46     18.99 o
   0  -7   2     1618.92     1731.53     28.73 o
   1  -7   2      550.85      594.54     21.65 o
   2  -7   2      119.01      136.33     11.66 o
   3  -7   2      174.96      164.72     26.23 o
   4  -7   2      141.24      154.30     19.45 o
   5  -7   2       60.71       82.26     18.72 o
   6  -7   2       19.93        3.15     13.71 o
   7  -7   2       14.75       -2.80     18.13 o
  -8  -6   2       12.91       -4.07     18.84 o
  -7  -6   2       61.82       44.09     24.89 o
  -6  -6   2      300.49      328.46     42.82 o
  -5  -6   2     1318.09     1394.61     77.09 o
  -4  -6   2      810.68      789.53     51.69 o
  -3  -6   2      159.74      140.95     12.40 o
  -2  -6   2      733.27      689.65     21.54 o
  -1  -6   2     1208.72     1081.34     19.97 o
   0  -6   2      443.00      393.87     12.91 o
   1  -6   2     1997.73     1970.87     43.37 o
   2  -6   2     4774.82     4815.22     62.99 o
   3  -6   2      419.90      427.34     26.14 o
   4  -6   2       53.92       52.44     12.94 o
   5  -6   2       33.46       58.59     15.29 o
   6  -6   2      243.36      311.48     41.27 o
   7  -6   2       73.47       64.99     28.25 o
   8  -6   2        6.38      -13.45     22.22 o
  -8  -5   2        6.80      -13.81     15.56 o
  -7  -5   2       46.33       54.29     25.17 o
  -6  -5   2       90.27      110.73     30.94 o
  -5  -5   2       89.09      148.52     26.83 o
  -3  -5   2       43.85       46.16      8.74 o
  -2  -5   2      142.79      154.01     10.01 o
  -1  -5   2      460.17      429.05     12.03 o
   0  -5   2      406.56      444.37     12.74 o
   1  -5   2      106.15      112.39      8.70 o
   2  -5   2      449.29      451.31     23.16 o
   3  -5   2       29.81       27.71      8.48 o
   4  -5   2       14.02       30.91      9.59 o
   5  -5   2       88.35      103.08     26.29 o
   6  -5   2       54.61       84.04     25.91 o
   7  -5   2       10.21       21.89     22.83 o
   8  -5   2        6.29        3.69     22.66 o
  -8  -4   2       25.71       -7.35     15.74 o
  -7  -4   2       76.83      160.57     39.79 o
  -6  -4   2      343.05      399.17     47.37 o
  -5  -4   2       67.84       71.73     11.94 o
  -4  -4   2      152.10      165.30     14.32 o
  -3  -4   2     2497.63     2482.51     48.74 o
  -2  -4   2     6682.80     6727.26    110.76 o
  -1  -4   2     2158.79     2120.08     30.96 o
   0  -4   2      593.44      530.63     12.76 o
   1  -4   2     7624.92     7676.53     63.85 o
   2  -4   2     4325.98     4430.03     68.94 o
   3  -4   2      798.93      787.30     32.33 o
   4  -4   2      368.76      396.39     25.78 o
   5  -4   2      770.71      851.06     58.94 o
   6  -4   2      208.98      224.59     36.44 o
   7  -4   2       53.28       62.42     27.28 o
   8  -4   2       24.76       62.70     33.74 o
  -8  -3   2       19.81       13.83     20.24 o
  -7  -3   2       25.08       10.88     19.53 o
  -6  -3   2        2.08       14.37     13.81 o
  -5  -3   2        7.71       16.08      6.82 o
  -4  -3   2       47.96       54.17      9.32 o
  -3  -3   2       36.58       28.86      7.80 o
  -2  -3   2      329.33      380.03     32.32 o
  -1  -3   2     7479.64     7827.03     57.76 o
   0  -3   2     1573.32     1686.19     20.40 o
   1  -3   2      180.26      168.36     12.91 o
   2  -3   2       48.06       36.43     10.72 o
   3  -3   2      563.15      584.86     16.30 o
   4  -3   2      147.10      128.26     10.25 o
   5  -3   2      231.75      223.35     31.50 o
   6  -3   2       38.18       10.98     15.28 o
   7  -3   2        5.59      -13.32     13.32 o
   8  -3   2       17.47       21.87     27.79 o
  -8  -2   2       99.08        9.28     14.16 o
  -7  -2   2       12.03       10.73     16.91 o
  -6  -2   2       59.48       94.74     27.38 o
  -5  -2   2     2157.49     2278.53     60.50 o
  -4  -2   2     1287.89     1372.35     41.47 o
  -3  -2   2       44.10       34.42      7.49 o
  -2  -2   2     4138.47     4208.76     55.00 o
  -1  -2   2    24023.24    24565.88    218.43 o
   0  -2   2     2520.99     2430.36     21.60 o
   1  -2   2     3318.67     3649.47     46.05 o
   2  -2   2     2705.49     2587.28     48.84 o
   3  -2   2     2732.01     2680.28     28.42 o
   4  -2   2       92.41       81.85      9.30 o
   5  -2   2       25.57       39.72     17.95 o
   6  -2   2      520.31      580.24     53.12 o
   7  -2   2      104.05      101.10     31.99 o
   8  -2   2        0.86        3.69     21.89 o
  -8  -1   2      128.23        7.42     17.14 o
  -7  -1   2       11.80        8.92     17.19 o
  -6  -1   2      712.33      775.88     40.57 o
  -4  -1   2     1478.90     1475.59     44.18 o
  -3  -1   2      140.80      162.60     18.51 o
  -2  -1   2     8473.63     8811.94    114.34 o
  -1  -1   2      753.35      660.00     16.94 o
   0  -1   2     1613.27     1463.44     15.23 o
   1  -1   2     5197.59     5482.32     53.23 o
   2  -1   2      527.51      493.57     22.64 o
   3  -1   2     2732.20     2903.86     54.73 o
   4  -1   2      185.42      170.80     10.31 o
   5  -1   2      501.63      540.95     28.70 o
   6  -1   2       13.52        6.53     12.89 o
   7  -1   2       82.24       85.18     29.80 o
   8  -1   2        1.27       14.59     22.76 o
  -8   0   2       12.50       -0.08     16.20 o
  -7   0   2       80.27      130.62     36.28 o
  -6   0   2      782.36      882.69     43.75 o
  -5   0   2      872.54      934.05     54.31 o
  -4   0   2     4780.05     4857.81    112.87 o
  -3   0   2     8242.98     8171.75    131.07 o
  -2   0   2       98.12       98.91     13.15 o
  -1   0   2     3528.49     3809.00     62.70 o
   0   0   2     7971.18     8277.43     63.97 o
   1   0   2    12034.23    12736.54    132.18 o
   2   0   2     2348.21     2561.62     55.33 o
   3   0   2      370.24      371.56     25.48 o
   4   0   2      721.84      687.68     28.19 o
   5   0   2      182.35      177.30     13.35 o
   6   0   2       34.96       25.55     17.29 o
   7   0   2       66.21       93.60     30.00 o
   8   0   2       98.13      115.74     38.98 o
  -8   1   2      125.50       12.20     18.94 o
  -7   1   2       11.83       12.53     11.11 o
  -6   1   2      717.47      803.28     58.15 o
  -5   1   2       76.60       89.30     19.07 o
  -4   1   2     1469.45     1531.10     65.35 o
  -3   1   2      142.09      150.55     19.53 o
  -2   1   2     8424.03     8743.95    123.90 o
  -1   1   2      733.45      646.22     26.57 o
   0   1   2     1562.33     1442.33     22.81 o
   1   1   2     5102.34     5474.07     64.13 o
   2   1   2      515.03      473.01     20.67 o
   5   1   2      471.85      489.41     24.24 o
   6   1   2       17.46       15.93      9.55 o
   7   1   2       90.77      145.82     37.81 o
   8   1   2        1.26        5.01     21.31 o
  -8   2   2      104.52       -5.06     13.86 o
  -7   2   2       16.87       14.54     17.26 o
  -6   2   2       67.18      150.60     29.95 o
  -5   2   2     2181.64     2307.86     93.11 o
  -4   2   2     1294.99     1352.68     63.97 o
  -3   2   2       35.68       25.71     11.24 o
  -2   2   2     4199.00     4413.80     89.81 o
  -1   2   2    24136.67    24743.17    212.29 o
   0   2   2     2460.21     2385.77     30.27 o
   1   2   2     3344.69     3728.75     37.89 o
   2   2   2     2811.73     2659.59     41.37 o
   5   2   2       51.05       77.58     14.38 o
   6   2   2      515.59      569.83     30.17 o
   7   2   2       94.68       92.53     31.10 o
   8   2   2        0.85        2.47     21.33 o
  -8   3   2       19.03       -1.91     13.27 o
  -7   3   2       24.23       24.82     18.46 o
  -6   3   2        3.16       34.12     18.64 o
  -5   3   2        6.48        8.42      9.79 o
  -4   3   2       47.80       44.62     15.54 o
  -3   3   2       34.82       34.19      6.95 o
  -2   3   2      315.21      355.36     16.42 o
  -1   3   2     7411.11     7860.17     93.28 o
   0   3   2     1529.42     1597.05     38.09 o
   1   3   2      186.71      171.86      6.75 o
   5   3   2      254.34      235.47     18.41 o
   6   3   2       41.39       42.27     19.03 o
   7   3   2        3.83       -6.97     14.42 o
   8   3   2       16.57        3.94     22.71 o
  -7   4   2       75.75      114.85     34.28 o
  -6   4   2      316.48      383.99     46.48 o
  -5   4   2       34.39       19.86     12.08 o
  -4   4   2      169.45      172.99     15.45 o
  -3   4   2     2492.52     2557.11     52.05 o
  -2   4   2     6601.42     6698.23    112.31 o
   0   4   2      647.91      578.47     15.40 o
   1   4   2     7618.24     7780.84     59.62 o
   5   4   2      745.85      781.13     34.42 o
   6   4   2      209.36      248.12     23.21 o
   7   4   2       53.12       51.74     26.62 o
   8   4   2       21.00       61.81     32.06 o
  -8   5   2        5.83        7.91     21.03 o
  -7   5   2       45.83       70.58     28.27 o
  -6   5   2       88.44       72.70     26.75 o
  -5   5   2       84.04       52.68     21.21 o
  -4   5   2       73.01       59.31     11.37 o
  -3   5   2       47.88       45.25      8.74 o
  -2   5   2      136.83      174.10     13.34 o
  -1   5   2      468.25      437.97     17.76 o
   0   5   2      419.99      449.69     15.12 o
   1   5   2      119.88      126.82      7.09 o
   6   5   2       57.74       75.48     16.09 o
   7   5   2       10.41       11.25     10.78 o
  -8   6   2        6.01       16.48     28.40 o
  -7   6   2       53.45       50.62     28.10 o
  -6   6   2      305.88      389.72     50.90 o
  -5   6   2     1318.24     1457.67     51.89 o
  -4   6   2      730.25      695.40     32.37 o
  -3   6   2      132.51      109.21     13.64 o
  -2   6   2      871.70      796.05     28.59 o
  -1   6   2     1298.63     1188.06     30.62 o
   0   6   2      439.18      385.84     15.62 o
   1   6   2     1974.09     1973.04     21.21 o
   2   6   2     4778.06     4830.70     75.06 o
   6   6   2      228.21      329.03     28.78 o
   7   6   2       68.94       89.51     31.57 o
  -8   7   2        1.39        6.25     26.27 o
  -7   7   2        6.99        7.73     22.27 o
  -6   7   2        0.23        0.76     14.09 o
  -5   7   2       57.42       69.43     15.83 o
  -4   7   2      193.22      201.06     19.36 o
  -3   7   2       94.78       97.13     22.80 o
  -2   7   2       76.41       72.08     15.00 o
  -1   7   2      876.69      904.12     42.98 o
   1   7   2      523.97      545.59     16.36 o
   6   7   2       18.04       16.14     10.98 o
   7   7   2       18.58       28.30     15.60 o
  -8   8   2      102.69      210.46     58.71 o
  -7   8   2       72.78      102.98     38.27 o
  -6   8   2      200.25      219.05     41.29 o
  -5   8   2      291.27      341.66     28.51 o
  -4   8   2      501.38      535.00     31.57 o
  -3   8   2      508.84      441.76     25.92 o
  -2   8   2     1685.53     1752.13     71.53 o
   1   8   2      515.05      487.11     17.35 o
   2   8   2      884.87      835.62     27.03 o
   6   8   2      191.05      205.86     30.74 o
   7   8   2       72.81       90.51     23.27 o
  -7   9   2        3.17        6.56     25.38 o
  -6   9   2      173.53      188.41     46.58 o
  -5   9   2       66.47       72.37     17.01 o
  -4   9   2      423.04      368.58     27.80 o
  -3   9   2       92.60       80.12     14.29 o
  -2   9   2       75.69       67.73     11.91 o
   1   9   2      304.37      283.67     21.31 o
   2   9   2       73.63       63.01      7.23 o
   6   9   2       28.38       24.23     15.39 o
   7   9   2        4.71        9.13     15.41 o
  -7  10   2       15.86        1.81     20.42 o
  -6  10   2       56.95       73.10     34.17 o
  -5  10   2      174.23      152.54     23.22 o
  -4  10   2      151.23      159.63     19.52 o
  -3  10   2      247.16      267.81     30.11 o
  -2  10   2      258.40      230.13     19.03 o
   1  10   2     1229.66     1196.98     30.77 o
   6  10   2       54.16       68.61     19.87 o
   7  10   2       45.38       54.66     20.43 o
  -7  11   2       37.53        6.81     23.14 o
  -6  11   2        0.20       -0.97     19.88 o
  -5  11   2       19.77       13.47     12.16 o
  -4  11   2      115.98      143.07     19.84 o
  -3  11   2      140.11      140.31     16.38 o
  -2  11   2      347.71      329.09     23.04 o
  -1  11   2      143.24      126.24     14.48 o
   1  11   2      141.71      143.98     12.73 o
   6  11   2       11.61       -4.68     12.00 o
  -6  12   2       10.06        1.20     17.34 o
  -5  12   2      336.11      368.19     33.47 o
  -4  12   2      356.97      403.77     30.64 o
  -3  12   2       54.80       57.73     13.32 o
  -2  12   2        6.62        3.55      8.76 o
  -1  12   2      959.33     1005.61     38.13 o
   0  12   2      620.04      576.94     26.93 o
   1  12   2      316.59      311.32     18.19 o
   6  12   2      120.82       -2.70     12.17 o
  -6  13   2       27.08       -0.13     19.86 o
  -5  13   2        0.63       12.47     10.43 o
  -4  13   2      193.63      181.39     24.17 o
  -3  13   2      311.79      338.65     27.32 o
  -2  13   2       83.30       61.28     12.60 o
  -1  13   2       34.96       27.46      9.02 o
   0  13   2      119.71      116.49     13.82 o
   6  13   2        9.59       -3.80     11.61 o
  -6  14   2       84.37       -0.92     22.04 o
  -5  14   2       25.65       43.99     15.84 o
  -4  14   2        4.13       -6.65      6.65 o
  -3  14   2      420.23      470.12     66.03 o
  -2  14   2      647.96      653.17     36.03 o
  -1  14   2      128.20      133.34     15.88 o
   0  14   2      140.34      162.70     26.56 o
   5  14   2      115.02       -2.55     11.70 o
  -5  15   2        3.25       -5.94     10.39 o
  -4  15   2      108.54      128.34     23.79 o
  -3  15   2        4.57        0.81      8.06 o
  -2  15   2      161.71      168.20     19.80 o
  -1  15   2        7.09        9.55      5.99 o
   0  15   2      202.53      169.03     17.48 o
   5  15   2        6.46        8.20     11.51 o
  -5  16   2       84.66       88.04     22.16 o
  -4  16   2       38.19       36.54     15.03 o
  -3  16   2       10.73        5.66      8.89 o
  -2  16   2      498.52      517.61     34.60 o
  -1  16   2      686.07      672.57     60.17 o
  -4  17   2       86.66      108.80     22.66 o
  -3  17   2       19.53       11.42     11.92 o
  -2  17   2       51.98       60.22     17.12 o
  -1  17   2        2.54       10.67      8.20 o
  -3  18   2      140.56      143.78     25.27 o
  -2  18   2       22.74       17.58     12.46 o
  -2  19   2       14.17       39.04     17.26 o
  -2 -19   3      125.36      166.45     36.31 o
  -1 -19   3      238.32      286.90     34.13 o
   0 -19   3      141.42      161.18     30.37 o
   1 -19   3       83.75       66.84     18.83 o
  -3 -18   3       19.07       16.29     15.48 o
  -2 -18   3        0.08       14.34     13.83 o
  -1 -18   3       11.68       20.45     15.35 o
   0 -18   3       14.40       25.14     14.60 o
   1 -18   3       23.43       22.83     11.67 o
   2 -18   3       47.15       24.70     17.50 o
   3 -18   3        7.35       -1.18     12.08 o
  -4 -17   3       12.47       36.72     38.59 o
  -3 -17   3      104.30      119.66     27.02 o
  -2 -17   3       97.08      104.87     24.46 o
  -1 -17   3       74.48       51.49     17.81 o
   0 -17   3      227.65      230.95     22.89 o
   1 -17   3      558.07      624.55     46.00 o
   2 -17   3      224.49      229.29     32.07 o
   3 -17   3       36.28       10.01     12.31 o
  -5 -16   3       16.18       16.48     26.75 o
  -4 -16   3       23.03       36.48     18.10 o
  -3 -16   3       21.90        8.98     13.44 o
  -2 -16   3      111.73      116.58     23.94 o
  -1 -16   3        5.69        5.44      9.88 o
   0 -16   3       31.46       53.16     14.20 o
   1 -16   3        4.89       -1.59      7.08 o
   2 -16   3        2.04       -3.55      8.42 o
   3 -16   3       57.15       14.81     20.89 o
   4 -16   3       18.65        2.53     15.39 o
  -5 -15   3       11.43       56.19     29.39 o
  -4 -15   3       37.90       40.34     16.47 o
  -3 -15   3      165.23      183.65     25.42 o
  -2 -15   3      390.60      405.98     34.36 o
  -1 -15   3      249.55      292.51     23.50 o
   0 -15   3      208.97      203.60     20.13 o
   1 -15   3      325.39      323.35     25.34 o
   2 -15   3      488.96      451.18     30.74 o
   3 -15   3      102.59       97.52     18.56 o
   4 -15   3       30.40       -5.99     13.15 o
   5 -15   3       84.13        7.83     22.45 o
  -6 -14   3        7.57       13.32     22.68 o
  -5 -14   3       42.73       56.70     29.80 o
  -4 -14   3       51.07       78.77     20.05 o
  -3 -14   3       24.24       10.79     23.20 o
  -2 -14   3       16.51       16.16     10.04 o
  -1 -14   3       86.10       71.34     13.83 o
   0 -14   3        6.34       10.76      7.25 o
   1 -14   3       39.89       44.77     11.36 o
   2 -14   3       20.31       35.79     10.86 o
   3 -14   3       12.82        2.68      8.56 o
   4 -14   3       28.75       16.84     14.93 o
   5 -14   3       12.35        8.85     13.46 o
  -6 -13   3       11.69       20.49     22.63 o
  -5 -13   3      109.64      129.80     35.75 o
  -4 -13   3      173.10      188.61     45.07 o
  -3 -13   3      360.66      372.01     31.99 o
  -2 -13   3      756.37      738.56     41.81 o
  -1 -13   3      786.34      814.11     34.69 o
   0 -13   3      440.07      402.43     24.88 o
   1 -13   3      811.18      852.16     36.40 o
   2 -13   3     1096.77     1145.93     36.64 o
   3 -13   3      714.08      680.65     35.54 o
   4 -13   3      144.24      146.12     28.16 o
   5 -13   3       27.72       18.75     25.03 o
   6 -13   3       40.13        1.88     18.89 o
  -6 -12   3       93.07      155.33     41.34 o
  -5 -12   3        4.03        7.86     17.32 o
  -4 -12   3      628.69      645.08     58.89 o
  -3 -12   3       25.65       34.79     12.95 o
  -2 -12   3     1236.35     1195.84     39.53 o
  -1 -12   3       97.52       92.08     13.42 o
   0 -12   3     1208.57     1179.69     40.04 o
   1 -12   3      275.27      242.84     15.88 o
   2 -12   3      433.18      461.77     27.21 o
   3 -12   3      137.96      126.58     16.80 o
   4 -12   3       22.77       33.18     14.74 o
   5 -12   3       79.30      105.49     24.15 o
   6 -12   3        2.64        0.97     17.39 o
  -7 -11   3        3.63       15.08     19.76 o
  -6 -11   3      153.88      188.87     43.66 o
  -5 -11   3      169.00      160.72     37.12 o
  -4 -11   3      115.46      114.39     29.95 o
  -3 -11   3      414.04      455.42     31.81 o
  -2 -11   3      502.43      501.75     24.75 o
  -1 -11   3      245.67      252.33     18.79 o
   0 -11   3     2451.50     2433.44     42.90 o
   1 -11   3     2835.27     2914.38     50.52 o
   2 -11   3      339.91      373.92     23.20 o
   3 -11   3       60.49       75.42     13.43 o
   4 -11   3      720.30      772.56     47.37 o
   5 -11   3      569.37      573.01     44.20 o
   6 -11   3       25.56       -8.65     14.16 o
  -7 -10   3       10.63       40.99     24.92 o
  -6 -10   3      100.66      113.86     33.16 o
  -5 -10   3      193.60      176.39     31.48 o
  -4 -10   3      654.83      682.22     56.02 o
  -3 -10   3      998.04      976.18     32.82 o
  -2 -10   3      184.81      180.57     14.77 o
  -1 -10   3      519.93      522.79     17.58 o
   0 -10   3      512.65      508.49     19.09 o
   1 -10   3      192.55      189.76     12.73 o
   2 -10   3      222.76      172.68     15.66 o
   3 -10   3        7.38        5.53      5.87 o
   4 -10   3      145.52      137.90     23.98 o
   5 -10   3       53.35       66.48     18.74 o
   6 -10   3       58.44       26.83     22.91 o
   7 -10   3        1.35      -12.38     19.27 o
  -7  -9   3       21.48       14.93     22.12 o
  -6  -9   3       49.52       42.28     22.25 o
  -5  -9   3      413.29      454.58     48.31 o
  -4  -9   3      282.03      372.45     41.01 o
  -3  -9   3        4.35        5.43      4.69 o
  -2  -9   3      862.58      894.64     29.62 o
  -1  -9   3     4606.60     4562.75     50.83 o
   0  -9   3      296.15      284.42     13.87 o
   1  -9   3      231.23      251.03     14.33 o
   2  -9   3     1169.09     1159.63     36.18 o
   3  -9   3     2416.84     2551.05     74.00 o
   4  -9   3      136.18      147.32     20.26 o
   5  -9   3       18.17       22.11     17.51 o
   6  -9   3      266.91      343.11     49.00 o
   7  -9   3       49.94        7.04     19.10 o
  -8  -8   3        0.95       -3.89     19.50 o
  -7  -8   3       40.56       74.04     29.85 o
  -6  -8   3        7.75       11.95     13.83 o
  -5  -8   3      178.41      187.55     32.16 o
  -4  -8   3      156.17      127.21     25.17 o
  -3  -8   3       64.29       74.95     10.47 o
  -2  -8   3      208.54      205.57     13.93 o
  -1  -8   3      580.76      600.35     17.61 o
   0  -8   3       63.62       69.89      7.84 o
   1  -8   3       34.36       41.19      6.77 o
   2  -8   3      363.04      342.74     22.06 o
   3  -8   3       48.90       51.30     12.86 o
   4  -8   3      253.92      259.14     25.38 o
   5  -8   3       38.39       28.74     12.71 o
   6  -8   3       79.80      105.60     31.63 o
   7  -8   3       28.22        3.53     16.83 o
  -8  -7   3       20.97       14.42     22.07 o
  -7  -7   3      123.06       72.64     28.35 o
  -6  -7   3      388.76      378.17     44.42 o
  -5  -7   3      213.44      198.63     30.61 o
  -4  -7   3      281.94      293.35     20.22 o
  -3  -7   3     3249.55     3265.63     53.77 o
  -2  -7   3     2866.03     2766.43     46.92 o
  -1  -7   3       80.98       90.86      7.37 o
   0  -7   3       59.77       52.52      6.64 o
   1  -7   3     4334.86     4113.89     57.92 o
   2  -7   3     1936.61     1913.67     41.94 o
   3  -7   3       55.24       50.69     11.85 o
   4  -7   3      446.36      515.01     33.42 o
   5  -7   3      499.36      555.64     37.47 o
   6  -7   3       59.22       33.54     20.62 o
   7  -7   3       15.14       28.10     24.16 o
  -8  -6   3        3.35        6.81     21.74 o
  -7  -6   3       42.32       48.29     25.33 o
  -6  -6   3      123.63      153.35     30.33 o
  -5  -6   3      235.74      230.34     32.42 o
  -4  -6   3      255.88      300.93     32.72 o
  -3  -6   3      424.11      437.74     22.18 o
  -2  -6   3      975.47      938.90     26.02 o
  -1  -6   3      166.56      153.14      8.86 o
   0  -6   3     2338.95     2561.39     34.31 o
   1  -6   3       67.41       64.91      7.92 o
   2  -6   3      964.30      948.11     28.02 o
   3  -6   3      150.74      139.96     15.80 o
   4  -6   3      314.38      341.87     26.33 o
   5  -6   3       50.24       45.16     13.89 o
   6  -6   3       65.87       72.19     25.58 o
   7  -6   3       32.96       37.78     23.90 o
  -8  -5   3       41.23       -2.19     18.33 o
  -7  -5   3       96.29       93.16     32.52 o
  -6  -5   3      172.43      183.48     33.54 o
  -5  -5   3      717.53      755.30     55.38 o
  -4  -5   3      919.43      907.06     39.00 o
  -3  -5   3      585.77      576.29     25.19 o
  -2  -5   3     2540.97     2543.09     40.84 o
  -1  -5   3     4784.86     4754.04     47.15 o
   0  -5   3      993.48      946.27     21.21 o
   1  -5   3     1501.33     1506.71     29.88 o
   2  -5   3     3327.10     3364.43    133.50 o
   3  -5   3     1269.06     1137.74     41.02 o
   4  -5   3       73.61       70.50     14.38 o
   5  -5   3      372.30      390.33     51.02 o
   6  -5   3      544.94      623.85     56.12 o
   7  -5   3       73.86       81.82     31.10 o
   8  -5   3        5.44       15.15     28.07 o
  -8  -4   3       12.23       -5.42     17.70 o
  -7  -4   3       44.86       61.58     27.13 o
  -6  -4   3        6.65        5.26     13.96 o
  -5  -4   3       20.88       34.94     15.64 o
  -4  -4   3       84.96       57.42     11.03 o
  -3  -4   3       38.02       46.92      8.86 o
  -2  -4   3      813.82      833.46     22.26 o
  -1  -4   3      152.47      160.44      7.86 o
   0  -4   3     2392.52     2282.04     27.81 o
   1  -4   3      196.21      192.94     11.07 o
   2  -4   3     2668.21     2741.52     54.87 o
   3  -4   3       81.05      100.14     12.40 o
   4  -4   3      271.99      270.30     21.82 o
   5  -4   3      141.41      134.94     18.64 o
   6  -4   3       85.89       57.31     22.99 o
   7  -4   3        9.51        7.07     17.19 o
   8  -4   3        5.96      -11.47     24.18 o
  -8  -3   3       52.19       -6.00     16.32 o
  -7  -3   3      209.22      314.83     47.24 o
  -6  -3   3      489.70      562.97     52.86 o
  -5  -3   3      161.52      164.81     18.47 o
  -4  -3   3      171.55      164.24     15.33 o
  -3  -3   3     1764.40     1601.81     73.94 o
  -2  -3   3     9098.99     8963.81     88.34 o
  -1  -3   3     1588.33     1571.10     22.10 o
   0  -3   3      291.54      311.54      9.32 o
   1  -3   3     1843.43     1871.47     27.68 o
   2  -3   3     2300.16     2166.73     45.72 o
   3  -3   3      429.94      415.23      9.86 o
   4  -3   3      562.05      580.76     30.34 o
   5  -3   3      762.68      790.76     39.51 o
   6  -3   3      255.72      281.02     40.43 o
   7  -3   3       53.17       46.35     24.89 o
   8  -3   3       21.55       32.24     28.27 o
  -8  -2   3       96.78        9.36     17.29 o
  -7  -2   3        0.69       -7.93     12.59 o
  -6  -2   3      442.98      461.51     31.16 o
  -5  -2   3       36.20       44.59     10.85 o
  -4  -2   3      672.11      695.68     30.63 o
  -3  -2   3       70.51       87.84     10.67 o
  -2  -2   3     4099.74     4246.26     58.20 o
  -1  -2   3     1299.94     1286.03     18.76 o
   0  -2   3      429.86      433.86      9.32 o
   1  -2   3     1725.81     1840.99     33.48 o
   2  -2   3      424.95      427.34     20.37 o
   3  -2   3      254.57      294.19     18.65 o
   4  -2   3       93.84       92.66      7.28 o
   5  -2   3       28.59       59.27     20.09 o
   6  -2   3       90.52       64.51     23.29 o
   7  -2   3       26.07       35.50     23.47 o
   8  -2   3        9.96       18.21     26.72 o
  -8  -1   3       15.98        0.61     16.58 o
  -7  -1   3       35.17       65.30     26.83 o
  -6  -1   3      543.66      591.24     36.01 o
  -5  -1   3     1183.77     1276.86     47.28 o
  -4  -1   3     1093.47     1125.82     53.85 o
  -3  -1   3      843.64      830.46     41.06 o
  -2  -1   3     1745.14     1680.02     52.18 o
  -1  -1   3    11807.83    11784.16     85.53 o
   0  -1   3     4881.76     5177.07     40.54 o
   1  -1   3      256.64      237.13      9.60 o
   2  -1   3      404.24      339.47     16.39 o
   3  -1   3     1098.66     1046.68     40.78 o
   4  -1   3      645.59      665.79     17.72 o
   5  -1   3      150.51      166.57     27.56 o
   6  -1   3      146.97      170.92     30.38 o
   7  -1   3       68.35      123.17     33.74 o
   8  -1   3       54.54       72.47     35.57 o
  -8   0   3       16.81        4.09     16.48 o
  -7   0   3        2.11        0.86     13.27 o
  -6   0   3        4.57       55.13     21.94 o
  -5   0   3        3.85       10.81      8.85 o
  -4   0   3       82.70       84.65     16.40 o
  -3   0   3       55.25       55.51     14.16 o
  -2   0   3      100.16       77.93     12.33 o
  -1   0   3      962.89      879.66     33.82 o
   0   0   3      177.76      188.71      5.46 o
   1   0   3       74.40       80.49      5.54 o
   2   0   3        2.30        4.52      3.54 o
   3   0   3       38.57       37.63      7.87 o
   4   0   3        2.92       -1.23      4.51 o
   5   0   3       49.47       54.34      8.55 o
   6   0   3        0.76       -2.95     10.45 o
   7   0   3        1.92        9.71     18.69 o
   8   0   3       25.51       36.18     26.29 o
  -8   1   3       18.33       -3.31     15.38 o
  -7   1   3       32.40       42.74     15.70 o
  -6   1   3      511.29      612.91     52.10 o
  -5   1   3     1157.88     1202.25     65.47 o
  -4   1   3     1074.32     1088.54     56.65 o
  -3   1   3      724.87      716.22     41.12 o
  -2   1   3     1844.57     1781.50     56.12 o
  -1   1   3    11834.38    11633.04    135.68 o
   0   1   3     4961.13     5147.21    119.67 o
   1   1   3      175.14      170.22     14.15 o
   2   1   3      484.52      417.05     21.41 o
   3   1   3      965.73      889.99     36.77 o
   5   1   3      145.36      175.54     13.42 o
   6   1   3      145.93      188.41     33.61 o
   7   1   3       64.56      104.94     33.16 o
   8   1   3       48.62       50.14     28.12 o
  -8   2   3       95.35       -3.71     14.65 o
  -7   2   3        0.71       -4.83     14.11 o
  -6   2   3      441.43      420.38     46.05 o
  -5   2   3       36.08       45.41     17.65 o
  -4   2   3      678.37      759.67     49.51 o
  -3   2   3       73.92      103.46     17.67 o
  -2   2   3     4027.85     4287.20     92.53 o
  -1   2   3     1259.32     1251.22     42.34 o
   0   2   3      463.32      471.65     15.78 o
   1   2   3     1657.97     1836.12     29.00 o
   2   2   3      385.76      376.19     17.24 o
   3   2   3      288.27      361.29     20.47 o
   6   2   3      101.68       78.88     12.31 o
   7   2   3       32.82       19.15     20.21 o
   8   2   3        7.89       -5.47     21.84 o
  -7   3   3      205.85      245.62     41.04 o
  -6   3   3      506.60      480.18     50.09 o
  -5   3   3      147.13      159.27     26.98 o
  -4   3   3      100.87      102.24     19.86 o
  -3   3   3     1793.95     1690.80     68.14 o
  -2   3   3     9125.70     8995.32    143.66 o
  -1   3   3     1630.89     1606.97     50.60 o
   1   3   3     1906.30     1907.08     28.52 o
   2   3   3     2196.59     2112.58     33.28 o
   6   3   3      237.15      255.60     22.90 o
   7   3   3       56.08       60.19     26.16 o
   8   3   3       26.52       48.67     30.49 o
  -8   4   3       11.40        7.32     22.07 o
  -7   4   3       47.07       82.26     28.86 o
  -6   4   3        7.32        4.48     13.55 o
  -5   4   3       19.89        4.83     11.47 o
  -4   4   3       83.51       76.41     21.51 o
  -3   4   3       36.93       54.49     16.71 o
  -2   4   3      803.31      809.99     43.99 o
  -1   4   3      167.04      150.12     18.18 o
   0   4   3     2460.48     2338.80     54.24 o
   1   4   3      185.41      182.38      9.32 o
   2   4   3     2590.90     2720.18     67.46 o
   6   4   3       91.07       97.35     17.45 o
   8   4   3        6.02        0.38     21.61 o
  -8   5   3       39.30       40.43     27.69 o
  -7   5   3      106.98      101.10     33.72 o
  -6   5   3      190.99      201.61     37.40 o
  -5   5   3      759.56      827.18     63.19 o
  -4   5   3      947.84      972.34     61.58 o
  -3   5   3      559.41      570.45     43.28 o
  -2   5   3     2507.54     2537.72     53.88 o
  -1   5   3     4663.57     4675.27     93.57 o
   0   5   3     1027.68      943.08     37.15 o
   1   5   3     1467.15     1499.28     26.48 o
   2   5   3     3357.53     3289.18     71.27 o
   6   5   3      554.58      631.36     37.18 o
   7   5   3       70.85       95.24     19.66 o
   8   5   3        2.57       -3.41     23.39 o
  -8   6   3        4.07        9.00     29.77 o
  -7   6   3       40.80       48.06     27.92 o
  -6   6   3      116.24      146.05     38.45 o
  -5   6   3      230.39      231.31     36.36 o
  -4   6   3      251.16      217.73     31.25 o
  -3   6   3      412.30      435.62     36.93 o
  -2   6   3      986.12      964.02     31.97 o
  -1   6   3      165.84      113.47     12.70 o
   0   6   3     2278.50     2481.24     64.79 o
   1   6   3       78.79       74.28      7.62 o
   2   6   3     1006.89      997.44     36.56 o
   6   6   3       77.22       93.29     19.07 o
   7   6   3       32.69       28.25     15.65 o
  -8   7   3       30.91       41.88     33.56 o
  -7   7   3      133.45      146.94     40.33 o
  -6   7   3      373.68      391.24     52.15 o
  -5   7   3      163.31      152.05     33.08 o
  -4   7   3      258.08      256.92     22.28 o
  -3   7   3     3280.44     3321.13     68.23 o
  -2   7   3     2849.92     2666.59     58.60 o
  -1   7   3      131.23      132.13     11.71 o
   0   7   3       46.43       28.00      6.07 o
   1   7   3     4316.95     4214.43     75.39 o
   3   7   3       26.97       29.04      9.69 o
   6   7   3       75.15       75.72     17.70 o
   7   7   3       17.37       37.40     17.68 o
  -8   8   3        0.75       32.39     34.71 o
  -7   8   3       43.98       77.25     33.77 o
  -6   8   3        7.83       -0.31     15.74 o
  -5   8   3      174.75      139.36     35.75 o
  -4   8   3      137.78      137.00     23.37 o
  -3   8   3       60.57       48.70     11.00 o
  -2   8   3      207.37      195.68     16.59 o
  -1   8   3      554.57      598.33     24.87 o
   0   8   3       71.28       80.86      9.76 o
   1   8   3       30.80       29.83     10.55 o
   2   8   3      346.34      320.50     15.56 o
   6   8   3       75.47       87.31     20.54 o
   7   8   3       34.11       55.81     20.54 o
  -7   9   3       11.58       -3.46     21.26 o
  -6   9   3       39.24       36.00     27.82 o
  -5   9   3      407.60      425.11     53.63 o
  -4   9   3      274.22      314.40     25.77 o
  -3   9   3        3.58       15.21     13.68 o
  -2   9   3      873.72      896.34     34.94 o
  -1   9   3     4579.00     4447.12     71.53 o
   0   9   3      383.66      391.81     23.53 o
   1   9   3      281.76      314.45     15.25 o
   6   9   3      251.31      305.40     31.99 o
   7   9   3       40.81       68.87     29.44 o
  -7  10   3       11.46       -5.16     19.68 o
  -6  10   3      100.77      123.14     41.39 o
  -5  10   3      190.72      285.90     46.63 o
  -4  10   3      646.77      685.88     58.46 o
  -3  10   3      983.64      914.78     39.89 o
  -2  10   3      199.65      182.23     39.65 o
  -1  10   3      532.68      572.88     26.93 o
   0  10   3      501.38      490.82     22.63 o
   1  10   3      174.76      180.41     13.39 o
   6  10   3       67.82       50.08     17.41 o
   7  10   3        0.31       16.61     18.18 o
  -7  11   3        0.96        6.74     23.19 o
  -5  11   3      169.81      160.71     26.00 o
  -4  11   3      112.31      138.40     24.26 o
  -3  11   3      444.40      433.33     35.69 o
  -2  11   3      554.82      585.00     30.96 o
  -1  11   3      244.96      207.33     17.57 o
   0  11   3     2378.85     2380.42     60.66 o
   1  11   3     2832.58     2836.85     50.01 o
   6  11   3       19.05       -8.78     10.93 o
  -5  12   3        4.21        1.54     10.36 o
  -4  12   3      634.59      625.27     37.78 o
  -3  12   3       28.03       36.16     11.20 o
  -2  12   3     1211.03     1211.47     45.62 o
  -1  12   3       89.54       80.90     14.01 o
   0  12   3     1236.61     1233.26     67.99 o
   1  12   3      286.86      251.19     16.46 o
   6  12   3        1.91        5.40     12.63 o
  -6  13   3       10.94      -11.09     19.38 o
  -5  13   3      102.76      125.12     23.47 o
  -4  13   3      157.40      182.17     30.96 o
  -3  13   3      355.51      385.50     29.02 o
  -2  13   3      760.62      736.77     36.86 o
  -1  13   3      773.15      793.58     35.81 o
   0  13   3      437.60      454.37     29.14 o
   6  13   3       38.31       -2.68     13.75 o
  -6  14   3        8.89       -6.87     20.16 o
  -5  14   3       40.14       50.45     29.90 o
  -4  14   3       50.23       41.84     14.20 o
  -3  14   3       19.90       16.24      9.12 o
  -2  14   3       12.52        4.75      7.02 o
  -1  14   3       89.84       84.43     15.03 o
   0  14   3        4.99        4.15      6.45 o
  -5  15   3        8.19       24.33     21.89 o
  -4  15   3       40.29       36.95     14.14 o
  -3  15   3      173.20      184.48     22.90 o
  -2  15   3      383.61      418.19     30.17 o
  -1  15   3      226.38      269.13     22.71 o
  -5  16   3       19.88       22.73     21.03 o
  -4  16   3       21.59       13.25     13.86 o
  -3  16   3       17.29        6.85      9.64 o
  -2  16   3      114.40      127.22     20.63 o
  -1  16   3        6.89        4.34      7.34 o
  -4  17   3       23.62       14.63     14.11 o
  -3  17   3      108.70      142.15     25.81 o
  -2  17   3       91.10      119.28     21.52 o
  -1  17   3       70.16       91.29     16.97 o
  -3  18   3       22.92       14.80     12.83 o
  -2  18   3        0.18       11.79     11.43 o
  -2  19   3      128.12      110.13     23.51 o
  -1 -19   4       10.15        8.32     15.14 o
   0 -19   4        5.79        1.81     14.06 o
   1 -19   4        1.89        0.26     11.39 o
  -3 -18   4      304.50      315.85     37.02 o
  -2 -18   4      517.40      603.28     56.79 o
  -1 -18   4        9.47        9.59     17.52 o
   0 -18   4        4.04        7.06     10.62 o
   1 -18   4      353.23      400.51     40.29 o
   2 -18   4      241.38      287.41     36.38 o
  -4 -17   4        7.85        9.71     13.97 o
  -3 -17   4        7.35        8.04     13.95 o
  -2 -17   4       80.32       98.14     23.52 o
  -1 -17   4        4.87       11.23     11.62 o
   0 -17   4       91.69       38.29     26.14 o
   1 -17   4       65.95       45.43     21.94 o
   2 -17   4      132.70       68.09     42.16 o
   3 -17   4        6.18        1.16     11.41 o
  -5 -16   4        8.32       16.60     23.57 o
  -4 -16   4       85.34       76.36     22.78 o
  -3 -16   4       24.45       26.72     15.39 o
  -2 -16   4        0.58       -1.37      9.38 o
  -1 -16   4      313.95      331.56     26.37 o
   0 -16   4      524.18      579.43     33.79 o
   1 -16   4       70.62       81.49     16.78 o
   2 -16   4       42.50        9.39     11.02 o
   3 -16   4      187.82      112.62    116.00 o
   4 -16   4       67.46        7.59     14.82 o
  -5 -15   4       27.95        0.74     19.32 o
  -4 -15   4       17.97       38.06     18.35 o
  -3 -15   4      197.85      216.77     29.92 o
  -2 -15   4       12.95       16.80     12.06 o
  -1 -15   4       38.86       54.36     12.92 o
   0 -15   4       88.50      104.49     16.88 o
   1 -15   4       46.00       62.82     13.97 o
   2 -15   4      179.30      169.41     21.17 o
   3 -15   4       19.37       16.66      9.87 o
   4 -15   4       43.97       -3.07     11.76 o
   5 -15   4       26.76       17.53     17.27 o
  -6 -14   4       24.75        8.29     21.46 o
  -5 -14   4       21.23       27.08     26.04 o
  -4 -14   4        9.36       15.59     17.43 o
  -3 -14   4      111.51      143.44     24.76 o
  -2 -14   4      501.07      520.65     36.79 o
  -1 -14   4      159.73      174.67     19.09 o
   0 -14   4      105.16      124.87     18.03 o
   1 -14   4      500.81      548.25     31.07 o
   2 -14   4      616.83      655.27     35.22 o
   3 -14   4      106.57       99.33     17.85 o
   4 -14   4       26.20       -0.88     13.50 o
   5 -14   4      103.17      148.72     45.67 o
  -6 -13   4       24.22       24.00     22.58 o
  -5 -13   4       56.95       98.30     31.91 o
  -4 -13   4       66.49       79.16     19.86 o
  -3 -13   4       12.75       20.11     18.28 o
  -2 -13   4       20.78       26.08      9.37 o
  -1 -13   4      166.44      153.62     18.24 o
   0 -13   4       85.19      104.91     15.85 o
   1 -13   4      399.98      431.61     26.63 o
   2 -13   4       10.54       13.04      6.25 o
   3 -13   4       57.45       54.85     11.25 o
   4 -13   4      112.25      134.74     27.18 o
   5 -13   4        6.07        3.55     11.91 o
  -6 -12   4       23.52       45.64     27.82 o
  -5 -12   4      211.58      294.37     45.39 o
  -4 -12   4      548.57      614.03     56.52 o
  -3 -12   4      624.14      558.78     36.95 o
  -2 -12   4      268.09      267.71     19.70 o
  -1 -12   4      965.99     1050.51     44.93 o
   0 -12   4     1080.02     1043.04     37.84 o
   1 -12   4       93.39       99.50     12.14 o
   2 -12   4      100.81      110.77     12.75 o
   3 -12   4      552.60      568.65     31.13 o
   4 -12   4      435.83      414.93     37.20 o
   5 -12   4       22.84       44.27     17.90 o
   6 -12   4        0.36       -4.63     20.67 o
  -7 -11   4        3.35       13.88     20.57 o
  -6 -11   4        2.66       -2.57     15.03 o
  -5 -11   4        3.80       17.04     15.82 o
  -4 -11   4       33.07       39.23     19.81 o
  -3 -11   4        2.73       -4.01      7.73 o
  -2 -11   4      148.38      132.26     14.54 o
  -1 -11   4      105.62      113.06     13.20 o
   0 -11   4       22.98       14.44      5.45 o
   1 -11   4      123.57      122.32     11.81 o
   2 -11   4      104.17       89.58     11.61 o
   3 -11   4       99.42       95.02     15.06 o
   4 -11   4       41.08       34.19     13.61 o
   5 -11   4      122.03      161.79     27.18 o
   6 -11   4        8.26       -6.76     16.04 o
  -7 -10   4       46.97       56.07     28.15 o
  -6 -10   4      342.40      391.80     49.94 o
  -5 -10   4      119.07      125.96     32.39 o
  -4 -10   4       44.69       54.67     19.99 o
  -3 -10   4      508.13      554.67     25.82 o
  -2 -10   4     1211.76     1219.54     38.71 o
  -1 -10   4      315.03      318.35     18.82 o
   0 -10   4     1120.14     1126.40     29.01 o
   1 -10   4     1981.63     1920.80     40.11 o
   2 -10   4      224.28      227.05     15.37 o
   3 -10   4       34.31       20.39     10.51 o
   4 -10   4      117.55      137.17     24.05 o
   5 -10   4      382.42      364.43     35.21 o
   6 -10   4       34.84       37.75     18.00 o
  -7  -9   4        5.76        1.47     18.36 o
  -6  -9   4       25.40       15.97     17.70 o
  -5  -9   4       14.70       16.22     14.85 o
  -4  -9   4      267.27      313.69     37.73 o
  -3  -9   4      152.65      151.89     13.30 o
  -2  -9   4      661.26      622.83     25.49 o
  -1  -9   4      546.61      554.35     18.95 o
   0  -9   4      203.17      185.21     11.61 o
   1  -9   4       69.06       66.81      8.57 o
   2  -9   4      578.27      538.09     31.37 o
   3  -9   4      540.20      504.65     33.63 o
   4  -9   4      165.99      148.99     22.38 o
   5  -9   4       20.49       23.49     11.26 o
   6  -9   4       22.11       37.89     15.78 o
   7  -9   4       22.82       50.55     29.93 o
  -8  -8   4       32.22       36.51     23.52 o
  -7  -8   4       77.11       82.84     31.66 o
  -6  -8   4      116.72      149.28     35.98 o
  -5  -8   4       80.71      112.87     27.87 o
  -4  -8   4        0.49        4.22      5.00 o
  -3  -8   4      210.00      206.46     14.60 o
  -2  -8   4     1246.82     1178.83     33.06 o
  -1  -8   4      663.96      618.17     19.17 o
   0  -8   4       22.67       24.29      5.19 o
   1  -8   4      669.87      594.58     21.77 o
   2  -8   4      858.23      880.04     30.17 o
   3  -8   4      219.41      283.19     24.57 o
   4  -8   4      153.19      188.09     34.57 o
   5  -8   4      187.29      188.60     24.42 o
   6  -8   4      173.24      205.68     28.21 o
   7  -8   4       30.67       39.36     28.81 o
  -8  -7   4        9.76       12.03     21.71 o
  -7  -7   4       29.16       23.55     19.68 o
  -6  -7   4       62.93       67.99     22.96 o
  -5  -7   4      145.05      110.86     27.26 o
  -4  -7   4      266.56      238.95     19.15 o
  -3  -7   4      161.38      174.94     13.22 o
  -2  -7   4      812.02      788.67     25.77 o
  -1  -7   4      116.97      127.76      9.00 o
   0  -7   4      231.95      255.48     12.24 o
   1  -7   4      204.16      198.00     11.46 o
   2  -7   4      147.32      132.91     11.54 o
   3  -7   4        5.87       10.61      7.27 o
   4  -7   4       22.02       32.65     11.61 o
   5  -7   4       58.61      101.13     20.30 o
   6  -7   4        4.01       15.45     11.12 o
   7  -7   4        4.31        6.23     20.70 o
  -8  -6   4       21.55       15.74     23.29 o
  -7  -6   4      101.45       78.59     28.88 o
  -6  -6   4       21.64       34.71     18.13 o
  -5  -6   4       91.87      107.91     26.44 o
  -4  -6   4     1565.04     1716.62     89.92 o
  -3  -6   4     2154.82     2169.74     51.98 o
  -2  -6   4      486.97      412.26     17.89 o
  -1  -6   4      106.52      145.84      9.75 o
   0  -6   4      322.49      293.64     12.53 o
   1  -6   4      844.48      836.23     21.33 o
   2  -6   4      617.43      614.98     22.62 o
   3  -6   4      593.07      629.74     32.32 o
   4  -6   4      405.12      393.02     33.46 o
   5  -6   4      340.05      362.94     30.05 o
   6  -6   4      130.44      143.00     33.92 o
   7  -6   4       53.71       61.48     30.49 o
  -8  -5   4        7.10       12.89     22.96 o
  -7  -5   4        8.34       -8.11     13.78 o
  -6  -5   4       20.32       35.65     19.20 o
  -5  -5   4       94.96      105.39     16.34 o
  -4  -5   4        6.32       19.50      6.51 o
  -3  -5   4      183.84      216.70     23.90 o
  -2  -5   4      966.05     1109.02     58.54 o
  -1  -5   4     1776.28     1882.35     28.83 o
   0  -5   4      231.33      221.41     10.14 o
   1  -5   4      343.72      341.28     13.08 o
   2  -5   4      174.64      134.31     13.83 o
   3  -5   4      124.40      122.91     14.36 o
   4  -5   4       38.74       51.73     13.00 o
   5  -5   4       17.04       21.27     12.59 o
   6  -5   4       66.23       77.65     25.99 o
   7  -5   4       26.45       38.62     22.35 o
  -8  -4   4       42.31       -4.78     15.46 o
  -7  -4   4      257.19      368.69     49.10 o
  -6  -4   4      554.94      672.92     58.30 o
  -5  -4   4      498.09      465.53     28.41 o
  -4  -4   4       87.95       77.82     11.23 o
  -3  -4   4     1554.61     1458.43     40.78 o
  -2  -4   4     2153.22     2143.05     36.88 o
  -1  -4   4      982.15      971.79     19.52 o
   0  -4   4      219.86      204.70      8.87 o
   1  -4   4     1731.58     1644.48     41.52 o
   2  -4   4     1844.47     1683.13     43.62 o
   3  -4   4        2.25        3.29      4.56 o
   4  -4   4       36.03       57.15     12.19 o
   5  -4   4      335.89      390.20     29.70 o
   6  -4   4      250.33      262.12     37.99 o
   7  -4   4       11.46       -2.39     14.06 o
   8  -4   4       31.30       34.00     27.84 o
  -8  -3   4       35.77       -6.18     14.04 o
  -7  -3   4       60.34       52.33     24.64 o
  -6  -3   4       83.56       96.16     27.64 o
  -5  -3   4       49.36       49.82     14.66 o
  -4  -3   4       56.12       48.62     10.45 o
  -3  -3   4      839.73      861.35     30.97 o
  -2  -3   4      134.09      123.98     18.61 o
  -1  -3   4     4806.13     4845.61     41.77 o
   0  -3   4      160.66      172.23      8.86 o
   1  -3   4      204.61      193.07     10.93 o
   2  -3   4     1551.26     1620.95     40.39 o
   3  -3   4      743.86      834.71     32.70 o
   4  -3   4      503.66      469.79     27.56 o
   5  -3   4      266.38      266.33     23.53 o
   6  -3   4      236.14      231.31     36.77 o
   7  -3   4        8.19       24.18     22.66 o
   8  -3   4       34.23       30.69     32.57 o
  -8  -2   4       98.59       -7.88     13.81 o
  -7  -2   4      181.92      220.55     39.59 o
  -6  -2   4      167.73      174.34     28.19 o
  -5  -2   4      390.16      391.56     26.55 o
  -4  -2   4     1617.51     1552.53     47.05 o
  -3  -2   4      100.73       97.08     12.66 o
  -2  -2   4      155.57      139.86     11.32 o
  -1  -2   4      298.56      301.14      9.74 o
   0  -2   4     1201.88     1189.10     21.36 o
   1  -2   4      290.04      302.81     12.45 o
   2  -2   4      199.31      167.85     12.71 o
   3  -2   4     1192.17     1101.50     50.68 o
   4  -2   4      386.13      409.83     25.10 o
   5  -2   4      114.46      140.73     17.86 o
   6  -2   4      143.53      201.79     35.22 o
   7  -2   4      193.46      282.14     45.95 o
   8  -2   4       28.77       44.42     31.91 o
  -8  -1   4       10.93        3.99     16.50 o
  -7  -1   4       42.83       53.65     25.05 o
  -6  -1   4      267.51      232.41     23.40 o
  -5  -1   4      515.82      567.40     40.98 o
  -4  -1   4      260.54      247.99     26.49 o
  -3  -1   4      851.55      744.09     42.92 o
  -2  -1   4      506.58      501.67     31.20 o
  -1  -1   4      498.19      533.65     20.87 o
   0  -1   4    10814.24    11248.49     69.84 o
   1  -1   4      500.04      449.88     21.28 o
   2  -1   4     1281.61     1328.47     32.39 o
   3  -1   4       73.27       65.58     10.34 o
   4  -1   4     1202.11     1209.01     41.06 o
   5  -1   4       30.29       38.20     11.34 o
   6  -1   4       63.28       71.09     24.49 o
   7  -1   4       48.34       80.63     29.29 o
   8  -1   4       24.24       54.11     31.00 o
  -8   0   4       26.96       -2.90     12.74 o
  -7   0   4       15.22       33.52     14.31 o
  -6   0   4      816.35      953.74     47.06 o
  -5   0   4      177.89      192.73     26.75 o
  -4   0   4      190.45      255.82     28.17 o
  -3   0   4     2674.51     2710.44     81.62 o
  -2   0   4     1136.22     1044.68     44.65 o
   0   0   4     4951.79     5370.79     49.33 o
   1   0   4     9563.81    10051.30     84.90 o
   2   0   4     2153.93     2172.57     39.52 o
   3   0   4       14.06       11.91      7.88 o
   4   0   4     1506.78     1424.66     68.87 o
   5   0   4     1655.90     1847.59     39.12 o
   6   0   4       79.80      132.60     30.31 o
   7   0   4        9.88       23.14     20.72 o
   8   0   4      154.30      214.88     49.40 o
  -8   1   4       10.91       -4.37     14.72 o
  -7   1   4       43.37       42.54     15.24 o
  -6   1   4      263.22      258.62     36.89 o
  -5   1   4      504.11      550.85     46.38 o
  -4   1   4      273.18      276.52     30.28 o
  -3   1   4      875.37      811.98     46.12 o
  -2   1   4      476.16      490.05     31.71 o
  -1   1   4      480.75      461.95     28.05 o
   0   1   4    11030.49    11566.97     96.48 o
   1   1   4      532.47      496.02     18.44 o
   2   1   4     1201.15     1237.42     40.20 o
   3   1   4       85.63       75.21     12.89 o
   4   1   4     1265.12     1241.17     38.27 o
   5   1   4       29.85       42.21     16.35 o
   6   1   4       55.84       89.91     27.56 o
   7   1   4       55.56       92.66     30.13 o
   8   1   4       22.99       58.71     31.10 o
  -8   2   4       93.94        2.16     14.34 o
  -7   2   4      173.79      233.80     39.67 o
  -6   2   4      157.37      151.65     30.23 o
  -5   2   4      366.94      375.50     39.26 o
  -4   2   4     1629.75     1605.24     72.97 o
  -3   2   4      141.11      109.03     18.54 o
  -2   2   4      104.74      106.79     16.12 o
   0   2   4     1235.15     1218.37     28.90 o
   1   2   4      299.98      325.02     20.39 o
   2   2   4      197.35      191.46     12.00 o
   3   2   4     1177.02     1118.57     38.27 o
   6   2   4      143.21      181.93     32.50 o
   7   2   4      195.36      287.81     45.34 o
   8   2   4       29.11       47.45     27.03 o
  -8   3   4       35.53       33.00     28.25 o
  -7   3   4       59.96       71.17     27.18 o
  -6   3   4       82.25      138.70     34.28 o
  -5   3   4       46.18       38.01     16.02 o
  -4   3   4       55.19       61.41     18.89 o
  -3   3   4      810.34      831.96     49.40 o
  -2   3   4      151.49      140.18     19.30 o
  -1   3   4     4922.95     4914.46     94.97 o
   0   3   4      149.56      151.77     10.78 o
   1   3   4      184.26      182.24     10.77 o
   2   3   4     1625.94     1741.13     31.24 o
   3   3   4      800.29      878.39     28.43 o
   6   3   4      255.50      274.28     24.33 o
   7   3   4        6.71       10.55     17.49 o
   8   3   4       29.46       40.40     28.73 o
  -8   4   4       38.23       66.08     33.28 o
  -7   4   4      260.74      311.86     47.37 o
  -6   4   4      566.95      684.62     61.79 o
  -5   4   4      508.91      521.35     50.57 o
  -4   4   4       88.77       99.55     20.65 o
  -3   4   4     1614.54     1597.38     70.66 o
  -2   4   4     2220.71     2157.10     73.89 o
  -1   4   4      976.80      932.78     43.00 o
   0   4   4      142.28      147.74     10.96 o
   1   4   4     1736.82     1693.30     31.75 o
   2   4   4     1913.87     1788.57     58.33 o
   6   4   4      236.40      236.20     36.68 o
   7   4   4       11.48       -2.47     16.32 o
   8   4   4       34.61       52.53     32.65 o
  -8   5   4        7.04      -12.43     20.14 o
  -7   5   4        8.18        9.94     17.47 o
  -6   5   4       22.88       28.30     19.93 o
  -5   5   4       98.70      107.56     30.38 o
  -4   5   4        5.48       18.18     13.32 o
  -3   5   4      164.09      212.69     27.97 o
  -2   5   4      925.20      917.85     50.42 o
  -1   5   4     1706.60     1831.72     63.34 o
   0   5   4      259.47      252.00     21.08 o
   1   5   4      358.84      363.30     15.38 o
   2   5   4      165.96      128.46     15.94 o
   3   5   4      111.53      118.08     17.90 o
  -8   6   4       22.23       10.04     27.51 o
  -7   6   4       95.31      106.03     37.66 o
  -6   6   4       31.88       36.69     21.82 o
  -5   6   4      143.50      184.37     34.45 o
  -4   6   4     1640.43     1714.65     86.07 o
  -3   6   4     2128.84     2265.62     90.67 o
  -2   6   4      459.76      384.86     34.40 o
  -1   6   4      156.63      187.04     23.01 o
   0   6   4      393.42      368.18     27.21 o
   1   6   4      858.97      827.01     23.04 o
   2   6   4      572.22      520.36     29.72 o
   3   6   4      574.63      655.35     38.55 o
   7   6   4       53.14      105.47     25.36 o
  -8   7   4       11.03        9.81     30.66 o
  -7   7   4       31.65       21.00     25.81 o
  -6   7   4       67.43       87.57     30.92 o
  -5   7   4      141.97      110.25     31.53 o
  -4   7   4      256.22      258.01     37.71 o
  -3   7   4      171.76      212.31     29.98 o
  -2   7   4      836.97      831.68     52.05 o
  -1   7   4       99.88       97.13     17.57 o
   0   7   4      206.05      261.16     24.21 o
   1   7   4      227.23      220.09     12.62 o
   2   7   4      149.73      145.24     16.15 o
   3   7   4       11.15       26.11      9.43 o
   4   7   4       30.37       33.61     12.48 o
   7   7   4        5.60       17.09     14.65 o
  -8   8   4       30.70       53.75     37.53 o
  -7   8   4       78.95       94.71     38.88 o
  -6   8   4      111.43      133.41     39.74 o
  -5   8   4       81.91       94.94     30.77 o
  -4   8   4       12.89       19.96     15.89 o
  -3   8   4      219.62      224.80     32.67 o
  -2   8   4     1183.75     1232.74     65.45 o
  -1   8   4      653.45      557.99     40.48 o
   0   8   4       75.60       78.37     16.71 o
   1   8   4      702.97      649.76     33.49 o
   7   8   4       27.70       41.84     20.36 o
  -7   9   4        6.08        3.05     20.88 o
  -6   9   4       23.71       32.44     25.48 o
  -5   9   4       16.65       17.52     20.16 o
  -4   9   4      260.19      209.85     34.28 o
  -3   9   4      139.02      150.28     16.64 o
  -2   9   4      683.00      677.23     31.05 o
  -1   9   4      572.82      570.57     26.20 o
   0   9   4      182.53      179.92     22.93 o
   1   9   4       57.76       53.85     14.01 o
   7   9   4       22.48       42.97     21.59 o
  -7  10   4       41.26       10.93     23.75 o
  -6  10   4      344.37      320.50     53.37 o
  -5  10   4      117.64      124.08     35.67 o
  -4  10   4       29.52       24.26     16.73 o
  -3  10   4      477.10      509.57     30.30 o
  -2  10   4     1216.23     1238.16     43.38 o
  -1  10   4      301.63      338.42     21.33 o
   0  10   4     1111.23     1053.43     54.49 o
   1  10   4     1996.27     1981.00     64.99 o
  -7  11   4        3.61        5.11     23.70 o
  -6  11   4        2.38       -8.29     20.49 o
  -5  11   4        3.78        7.96     17.26 o
  -4  11   4       38.62       17.29     14.67 o
  -3  11   4        0.79       -0.12      4.88 o
  -2  11   4      135.74      126.86     16.90 o
  -1  11   4       93.66      118.99     15.29 o
   0  11   4       15.78       11.80     11.39 o
   1  11   4      122.02       89.58     19.58 o
  -6  12   4       26.76        9.46     19.07 o
  -5  12   4      199.07      202.14     40.15 o
  -4  12   4      547.85      598.11     61.25 o
  -3  12   4      656.03      630.64     37.29 o
  -2  12   4      247.31      247.47     39.22 o
  -1  12   4      962.74      985.30     38.61 o
   0  12   4     1129.73     1078.45     60.34 o
  -6  13   4       25.10       13.55     25.68 o
  -5  13   4       62.78       84.54     32.57 o
  -4  13   4       69.31       55.61     24.99 o
  -3  13   4       10.62       11.57     16.02 o
  -2  13   4       27.26       23.62     14.14 o
  -1  13   4      172.95      203.25     19.52 o
   0  13   4       72.99       75.19     21.23 o
  -6  14   4       25.81       19.17     22.38 o
  -5  14   4       27.06       72.59     32.62 o
  -4  14   4       13.92       22.99     19.81 o
  -3  14   4      111.75      100.96     18.74 o
  -2  14   4      537.45      495.40     32.08 o
  -1  14   4      162.29      157.13     18.00 o
   0  14   4       87.59      109.28     26.77 o
  -5  15   4       24.45       17.57     19.76 o
  -4  15   4       18.33       10.02     18.31 o
  -3  15   4      205.77      216.94     43.17 o
  -2  15   4       13.58        2.80      7.27 o
  -1  15   4       33.28       57.03     21.61 o
  -5  16   4        6.69       19.55     21.56 o
  -4  16   4       83.07       86.86     36.41 o
  -3  16   4       29.17       35.80     20.67 o
  -2  16   4        1.98        7.81     13.76 o
  -1  16   4      328.95      354.50     45.82 o
  -4  17   4        7.07       -1.14     17.21 o
  -3  17   4        5.41        2.24     18.84 o
  -2  17   4       86.19       76.81     31.15 o
  -3  18   4      306.38      337.54     56.45 o
  -2  18   4      520.02      627.96     68.09 o
  -1 -19   5       90.85       41.39     76.19 o
   0 -19   5      111.54       45.70     45.12 o
  -3 -18   5      178.58      237.56     32.89 o
  -2 -18   5       29.40        3.52     13.94 o
  -1 -18   5       86.65       32.59     54.74 o
   0 -18   5       20.35       18.68     12.16 o
   1 -18   5       49.58       38.57     15.73 o
   2 -18   5       14.63       16.79     13.79 o
  -4 -17   5      150.94      148.79     29.40 o
  -3 -17   5      323.32      265.01     37.05 o
  -2 -17   5      163.69      217.42     42.95 o
  -1 -17   5       45.71        2.27     21.21 o
   0 -17   5      205.29      239.80     30.59 o
   1 -17   5      459.94      563.52     47.88 o
   2 -17   5      246.78      144.31    107.53 o
   3 -17   5       37.16        2.50     10.99 o
  -4 -16   5       20.66       36.62     16.71 o
  -3 -16   5       24.20       19.43     14.25 o
  -2 -16   5       31.10       18.89     12.10 o
  -1 -16   5       54.57       72.31     15.60 o
   0 -16   5       15.97       25.96      9.85 o
   1 -16   5       32.73       42.68     13.20 o
   2 -16   5       46.51       21.14     17.46 o
   3 -16   5       10.04       -0.38      9.32 o
   4 -16   5        6.25        3.97     15.30 o
  -5 -15   5       26.10       20.57     23.14 o
  -4 -15   5      136.17      162.59     30.22 o
  -3 -15   5      241.11      255.97     44.27 o
  -2 -15   5      374.70      363.34     33.17 o
  -1 -15   5      364.23      387.10     27.74 o
   0 -15   5      173.77      194.38     20.41 o
   1 -15   5      234.81      236.50     22.26 o
   2 -15   5      348.46      345.48     27.34 o
   3 -15   5      192.62       81.32     56.22 o
   4 -15   5       17.90        4.58     14.71 o
  -6 -14   5        3.66       34.35     24.79 o
  -5 -14   5        3.76       28.02     25.76 o
  -4 -14   5       49.86       42.73     16.59 o
  -3 -14   5       29.88       15.88     10.93 o
  -2 -14   5       91.27      102.79     16.54 o
  -1 -14   5       17.55       15.57      8.24 o
   0 -14   5      122.94      137.58     18.89 o
   1 -14   5       64.18       76.18     14.39 o
   2 -14   5      102.65       75.10     14.98 o
   3 -14   5       34.20       46.07     13.35 o
   4 -14   5       16.66       12.76     11.61 o
   5 -14   5        4.41        7.07     12.15 o
  -6 -13   5       10.11       30.79     25.25 o
  -5 -13   5      103.47      134.13     37.22 o
  -4 -13   5      431.47      460.44     36.96 o
  -3 -13   5      340.76      420.34     33.16 o
  -2 -13   5      238.42      244.32     20.56 o
  -1 -13   5      695.74      729.60     33.54 o
   0 -13   5      508.71      550.69     29.29 o
   1 -13   5       44.91       57.53     12.77 o
   2 -13   5       95.81      117.25     14.06 o
   3 -13   5      391.12      459.38     25.77 o
   4 -13   5      225.08      282.21     25.99 o
   5 -13   5        1.42        1.59     12.26 o
  -6 -12   5        7.30        1.73     18.54 o
  -5 -12   5       18.50       65.58     26.11 o
  -4 -12   5       26.63       27.59     17.67 o
  -3 -12   5      345.33      394.49     31.06 o
  -2 -12   5       81.38       67.28     12.52 o
  -1 -12   5      263.70      255.71     23.33 o
   0 -12   5       23.42       16.62      7.37 o
   1 -12   5      346.41      305.02     18.10 o
   2 -12   5        1.45       -1.37      4.69 o
   3 -12   5      174.94      162.65     15.08 o
   4 -12   5       60.42       65.97     19.99 o
   5 -12   5        0.38        0.46     12.25 o
   6 -12   5        9.78       15.36     16.70 o
  -7 -11   5        2.21        7.48     21.46 o
  -6 -11   5      386.13      442.98     54.57 o
  -5 -11   5      338.49      401.01     48.16 o
  -4 -11   5      138.78      147.02     33.13 o
  -3 -11   5      851.19      911.21     35.27 o
  -2 -11   5     1467.43     1537.98     44.57 o
  -1 -11   5      163.19      169.18     15.39 o
   0 -11   5      377.96      353.04     17.69 o
   1 -11   5     2658.05     2617.91     49.86 o
   2 -11   5      812.42      785.78     28.99 o
   3 -11   5      125.17      135.44     17.86 o
   4 -11   5       82.67       93.40     20.31 o
   5 -11   5      317.38      376.86     51.57 o
   6 -11   5        0.54      -12.46     12.46 o
  -7 -10   5       22.61        1.55     17.26 o
  -6 -10   5        8.28        1.88     13.27 o
  -5 -10   5      121.72      138.83     33.08 o
  -4 -10   5       26.39       32.55     16.83 o
  -3 -10   5      320.91      296.38     19.98 o
  -2 -10   5       93.24       96.31     13.01 o
  -1 -10   5      726.02      654.07     22.15 o
   0 -10   5      407.46      396.35     17.94 o
   1 -10   5      255.17      246.40     15.26 o
   2 -10   5      259.83      263.09     16.38 o
   3 -10   5      180.88      181.73     21.84 o
   4 -10   5       79.14       76.79     18.57 o
   5 -10   5       85.68       77.89     21.14 o
   6 -10   5       14.26       18.74     16.36 o
  -7  -9   5      167.81      154.04     41.47 o
  -6  -9   5       60.98       50.93     25.33 o
  -5  -9   5       63.60       68.12     23.90 o
  -4  -9   5      672.45      634.30     51.23 o
  -3  -9   5      565.67      626.13     26.98 o
  -2  -9   5       32.13       41.30      8.55 o
  -1  -9   5     1992.67     2013.79     39.74 o
   0  -9   5     6485.53     6547.40     70.12 o
   1  -9   5      819.80      801.50     25.15 o
   2  -9   5       25.56       26.76      6.47 o
   3  -9   5      857.48      895.93     47.33 o
   4  -9   5      988.93     1062.73     86.85 o
   5  -9   5       20.49        2.73     12.70 o
   6  -9   5       18.28       40.45     17.75 o
   7  -9   5      114.39      229.55     52.91 o
  -8  -8   5       34.17       41.45     25.35 o
  -7  -8   5       71.26      109.06     35.37 o
  -6  -8   5       65.62       31.27     19.63 o
  -5  -8   5      255.38      276.31     36.49 o
  -4  -8   5      362.19      330.07     23.78 o
  -3  -8   5      540.06      526.24     23.88 o
  -2  -8   5      376.26      359.58     18.92 o
  -1  -8   5      448.73      437.83     16.86 o
   0  -8   5       91.58       73.82      7.94 o
   1  -8   5      877.92      831.53     24.28 o
   2  -8   5       94.90       82.10      9.79 o
   3  -8   5      299.49      312.25     26.20 o
   4  -8   5      207.82      215.48     28.97 o
   5  -8   5       55.78       56.70     16.76 o
   6  -8   5       84.05      100.71     22.83 o
   7  -8   5       30.42       45.79     30.31 o
  -8  -7   5       34.09       28.17     22.25 o
  -7  -7   5       59.94       47.47     26.06 o
  -6  -7   5      157.35      186.99     32.34 o
  -5  -7   5       45.58       49.84     19.17 o
  -4  -7   5       76.43       92.07     13.49 o
  -3  -7   5      672.00      674.93     25.74 o
  -2  -7   5     2440.25     2396.65     46.16 o
  -1  -7   5      205.33      166.72     10.28 o
   0  -7   5        8.05        6.99      3.59 o
   1  -7   5     2634.61     2509.42     40.16 o
   2  -7   5     2572.54     2754.86     45.15 o
   3  -7   5      170.70      199.93     20.36 o
   4  -7   5      145.27      130.62     18.50 o
   5  -7   5      659.59      642.46     41.18 o
   6  -7   5      164.55      200.62     33.11 o
   7  -7   5       13.84       28.53     24.28 o
  -8  -6   5        2.40        6.71     16.81 o
  -7  -6   5       11.00        9.20     15.18 o
  -6  -6   5       39.23       28.05     16.58 o
  -5  -6   5      102.69       96.45     15.02 o
  -4  -6   5       57.07       59.09     11.87 o
  -3  -6   5      183.66      175.10     15.56 o
  -2  -6   5       62.29       51.60      7.91 o
  -1  -6   5       12.32        7.07      3.10 o
   0  -6   5      207.68      223.65     11.10 o
   1  -6   5      316.55      305.02     13.23 o
   2  -6   5      665.21      704.16     27.07 o
   3  -6   5      263.98      220.63     20.05 o
   4  -6   5      306.60      322.14     26.53 o
   5  -6   5      253.65      270.69     26.36 o
   6  -6   5       21.79       25.90     17.61 o
   7  -6   5        2.09        8.44     21.43 o
  -8  -5   5       72.29      120.62     38.60 o
  -7  -5   5      199.51      193.34     36.46 o
  -6  -5   5       72.32       88.31     26.34 o
  -5  -5   5      292.84      317.08     23.82 o
  -4  -5   5     1848.40     1882.13     52.91 o
  -3  -5   5     1310.62     1284.73     40.46 o
  -2  -5   5       26.86       30.62      6.04 o
  -1  -5   5     1032.25      941.13     21.39 o
   0  -5   5     4828.35     4791.97     47.33 o
   1  -5   5     2127.76     2069.28     35.24 o
   2  -5   5      728.70      712.71     30.64 o
   3  -5   5      916.22      900.70     37.84 o
   4  -5   5      612.35      657.85     40.92 o
   5  -5   5       92.27      116.77     25.82 o
   6  -5   5      126.11      137.41     22.21 o
   7  -5   5       86.73      149.25     39.44 o
  -8  -4   5       13.75       24.77     22.20 o
  -7  -4   5       11.69        7.78     16.27 o
  -6  -4   5       11.22       -0.81     11.11 o
  -5  -4   5       19.31       21.61      8.48 o
  -4  -4   5       13.87       14.80      6.05 o
  -3  -4   5      145.94      139.27     13.70 o
  -2  -4   5      581.05      601.10     20.33 o
  -1  -4   5     1287.80     1268.20     23.12 o
   0  -4   5      951.20      990.96     21.05 o
   1  -4   5     1921.96     2031.68     47.69 o
   2  -4   5       60.02       46.88      9.68 o
   3  -4   5      182.73      160.59     16.16 o
   4  -4   5       35.36       37.94     10.97 o
   5  -4   5       50.06       47.03     13.70 o
   6  -4   5       42.40       29.63     20.67 o
   7  -4   5       76.90       87.98     31.02 o
  -8  -3   5       99.63       98.96     36.61 o
  -7  -3   5      189.83      245.85     42.84 o
  -6  -3   5      239.50      255.51     24.15 o
  -5  -3   5      370.80      356.82     25.55 o
  -4  -3   5      314.81      283.29     20.75 o
  -3  -3   5      467.45      471.75     23.56 o
  -2  -3   5     4031.84     3888.16     60.83 o
  -1  -3   5     7674.97     7609.98     55.50 o
   0  -3   5     2209.92     2180.52     25.46 o
   1  -3   5     1395.12     1304.06     28.74 o
   2  -3   5     1821.91     1681.95     36.21 o
   3  -3   5      823.87      769.53     55.04 o
   4  -3   5      310.48      353.82     41.90 o
   5  -3   5      453.21      514.56     32.43 o
   6  -3   5      252.99      335.35     42.74 o
   7  -3   5       56.46       97.66     32.85 o
  -8  -2   5       32.61       46.15     25.94 o
  -7  -2   5        1.60       -2.16     13.55 o
  -6  -2   5      176.77      187.11     21.73 o
  -5  -2   5       35.36       55.80     12.58 o
  -4  -2   5      268.20      237.55     19.13 o
  -3  -2   5       45.30       51.60      9.42 o
  -2  -2   5      441.09      427.80     19.82 o
  -1  -2   5       27.58       23.12      3.79 o
   0  -2   5     1409.66     1451.46     17.14 o
   1  -2   5      573.01      589.32     17.96 o
   2  -2   5      142.93      149.31     10.89 o
   3  -2   5      346.21      345.43     59.02 o
   4  -2   5       91.09       72.97     13.33 o
   5  -2   5       29.99       29.51     10.77 o
   6  -2   5       19.88       38.52     20.90 o
   7  -2   5       49.00      102.14     33.31 o
  -8  -1   5        9.84        5.49     18.92 o
  -7  -1   5       71.30       84.37     28.86 o
  -6  -1   5      197.32      214.32     23.18 o
  -5  -1   5      103.11       84.54     14.00 o
  -4  -1   5      398.78      354.83     33.46 o
  -3  -1   5     1621.35     1547.42     64.20 o
  -2  -1   5      176.60      180.73     20.77 o
  -1  -1   5        5.26       26.61     11.37 o
   0  -1   5     4901.11     4858.30     44.40 o
   1  -1   5     2720.43     2652.64     59.67 o
   2  -1   5       16.29       10.77      3.95 o
   3  -1   5     1002.54      968.55     33.94 o
   4  -1   5     2706.32     2776.91     65.44 o
   5  -1   5      905.73      971.52     41.57 o
   6  -1   5       43.54       68.63     25.48 o
   7  -1   5       47.46       54.95     27.33 o
   8  -1   5      120.62      137.08     44.06 o
  -8   0   5        0.89        9.84     18.56 o
  -7   0   5        4.45        9.63     10.17 o
  -6   0   5       19.96       21.84     16.35 o
  -5   0   5      101.99       83.88     21.94 o
  -4   0   5       98.18       88.38     18.00 o
  -3   0   5      210.02      189.17     23.16 o
  -2   0   5       18.06       24.79      9.43 o
  -1   0   5      294.62      289.35     18.96 o
   0   0   5       58.56       57.64      8.49 o
   1   0   5      308.70      308.01     10.83 o
   2   0   5      202.92      193.74     11.14 o
   3   0   5      150.95      139.26     12.96 o
   4   0   5      421.42      406.63     23.56 o
   5   0   5      284.09      299.24     22.97 o
   6   0   5       52.29       64.38     22.68 o
   7   0   5        3.73       -2.49     16.65 o
   8   0   5       29.50       31.15     28.71 o
  -8   1   5       17.13        4.42     15.48 o
  -7   1   5       85.59       71.53     27.49 o
  -6   1   5      222.54      292.89     39.72 o
  -5   1   5       86.81       82.28     22.91 o
  -4   1   5      420.07      405.66     37.66 o
  -3   1   5     1642.04     1640.33     68.09 o
  -2   1   5      214.48      181.29     20.88 o
  -1   1   5       42.22       46.86      8.56 o
   0   1   5     4741.87     4680.76     64.74 o
   1   1   5     2751.91     2747.58     30.69 o
   2   1   5       40.98       45.91      6.45 o
   3   1   5     1092.70     1008.06     31.17 o
   4   1   5     2690.37     2697.37     58.03 o
   5   1   5      890.31      951.27     58.66 o
   6   1   5       40.74       78.34     23.95 o
   7   1   5       55.63      105.06     34.07 o
   8   1   5      126.58      149.76     42.16 o
  -8   2   5       33.10        2.31     14.44 o
  -7   2   5        1.31        6.25     14.90 o
  -6   2   5      169.13      178.47     32.72 o
  -5   2   5       30.51       47.90     18.43 o
  -4   2   5      275.71      271.66     31.73 o
  -3   2   5       51.96       92.30     17.34 o
  -2   2   5      414.42      400.93     31.78 o
  -1   2   5       18.37       12.97      7.30 o
   0   2   5     1477.19     1453.69     35.30 o
   1   2   5      628.94      620.38     23.60 o
   2   2   5      163.04      153.50     12.06 o
   3   2   5      385.96      376.16     25.02 o
   4   2   5      113.01      128.99     17.11 o
   5   2   5       36.31       35.09     15.56 o
   6   2   5       27.81       18.54     15.84 o
   7   2   5       49.74       42.69     24.82 o
  -8   3   5       97.34       88.38     33.77 o
  -7   3   5      188.81      210.64     38.95 o
  -6   3   5      230.46      215.97     36.67 o
  -5   3   5      400.28      408.28     43.68 o
  -4   3   5      287.12      266.70     31.61 o
  -3   3   5      441.67      463.30     38.09 o
  -2   3   5     4090.55     3962.83    101.27 o
  -1   3   5     7698.36     7713.33    130.11 o
   0   3   5     2198.41     2203.76     43.95 o
   1   3   5     1325.37     1251.98     31.05 o
   2   3   5     1805.06     1694.59     40.62 o
   3   3   5      759.02      705.72     24.39 o
   6   3   5      235.24      274.58     38.57 o
   7   3   5       57.21       98.88     32.24 o
  -8   4   5       12.84        0.38     20.90 o
  -7   4   5        9.89       10.58     16.76 o
  -6   4   5       11.76        3.00     14.37 o
  -5   4   5       21.49       18.43     15.89 o
  -4   4   5       15.29       11.06     10.12 o
  -3   4   5      140.13      129.63     22.12 o
  -2   4   5      540.98      600.94     41.45 o
  -1   4   5     1250.13     1232.49     52.43 o
   0   4   5     1011.98     1045.96     30.17 o
   1   4   5     2020.31     2112.70     39.83 o
   2   4   5       62.35       53.96      7.34 o
   3   4   5      159.52      152.18      9.98 o
   7   4   5       67.88       85.97     31.15 o
  -8   5   5       74.09      137.23     44.85 o
  -7   5   5      184.59      199.60     41.70 o
  -6   5   5       44.63       35.01     20.98 o
  -5   5   5      233.07      260.70     38.85 o
  -4   5   5     1861.05     1900.06     90.24 o
  -3   5   5     1339.42     1269.46     67.25 o
  -2   5   5       66.23       71.81     18.71 o
  -1   5   5     1090.39     1025.64     49.48 o
   0   5   5     4759.64     4763.53     67.07 o
   1   5   5     2066.91     2078.59     45.21 o
   2   5   5      687.26      666.85     21.79 o
   3   5   5      924.44      937.13     49.84 o
   4   5   5      567.65      597.68     45.34 o
   7   5   5       88.36      107.00     34.38 o
  -8   6   5        3.42      -10.60     21.41 o
  -7   6   5       10.54       13.32     22.63 o
  -6   6   5       35.45       35.52     21.03 o
  -5   6   5       94.95       86.53     28.12 o
  -4   6   5       53.32       75.85     23.37 o
  -3   6   5      165.48      130.67     24.00 o
  -2   6   5       53.35       36.41     14.26 o
  -1   6   5       21.04       27.56     11.31 o
   0   6   5      184.83      189.79     20.77 o
   1   6   5      307.10      284.60     15.87 o
   2   6   5      716.77      724.24     18.58 o
   3   6   5      295.69      260.88     25.40 o
   4   6   5      287.00      267.31     29.72 o
   5   6   5      248.73      231.28     31.89 o
   7   6   5        4.34        6.61     23.47 o
  -8   7   5       29.66       25.30     28.20 o
  -7   7   5       67.95       75.62     34.22 o
  -6   7   5      177.79      236.19     42.87 o
  -5   7   5       63.41       47.32     22.96 o
  -4   7   5       41.93       22.35     16.04 o
  -3   7   5      684.89      621.30     51.26 o
  -2   7   5     2470.47     2399.55     90.57 o
  -1   7   5      213.41      177.96     23.49 o
   0   7   5       26.08       19.88     10.32 o
   1   7   5     2621.41     2559.48     45.49 o
   2   7   5     2565.65     2714.92     71.75 o
   3   7   5      165.68      190.19     21.18 o
   4   7   5      171.21      166.55     23.29 o
   7   7   5        7.36       22.63     16.66 o
  -8   8   5       32.38       37.96     34.38 o
  -7   8   5       66.55       21.51     25.76 o
  -6   8   5       65.54       47.19     26.19 o
  -5   8   5      247.77      249.23     41.29 o
  -4   8   5      346.81      343.95     42.87 o
  -3   8   5      553.36      580.90     50.83 o
  -2   8   5      404.16      359.43     36.97 o
  -1   8   5      429.80      407.87     35.88 o
   0   8   5       88.63       82.13     18.54 o
   1   8   5      933.32      917.73     40.99 o
   2   8   5      104.69      103.72     14.65 o
   7   8   5       30.19       48.51     20.42 o
  -7   9   5      171.07        8.70     17.72 o
  -6   9   5       62.38       92.45     34.40 o
  -5   9   5       62.97       74.53     28.25 o
  -4   9   5      721.52      823.52     66.52 o
  -3   9   5      585.14      652.98     55.05 o
  -2   9   5       25.51       32.19     15.38 o
  -1   9   5     1947.62     1949.49     80.35 o
   0   9   5     6391.85     6364.92    131.61 o
   1   9   5      786.36      741.90     38.78 o
   7   9   5      120.70      192.64     33.80 o
  -7  10   5       20.80      -16.07     18.28 o
  -6  10   5        9.13       -8.80     16.40 o
  -5  10   5      127.23      161.76     41.22 o
  -4  10   5       20.74       20.01     15.74 o
  -3  10   5      300.88      270.21     37.00 o
  -2  10   5       97.75      102.09     26.83 o
  -1  10   5      761.49      723.87     51.16 o
   0  10   5      427.70      408.33     35.39 o
   1  10   5      269.64      262.07     25.94 o
  -7  11   5        0.23      -13.32     20.09 o
  -5  11   5      337.91      403.40     55.30 o
  -4  11   5      124.56      101.63     28.99 o
  -3  11   5      846.37      900.56     68.65 o
  -2  11   5     1468.81     1490.77     81.70 o
  -1  11   5      165.85      175.52     28.10 o
   0  11   5      354.68      372.17     35.98 o
  -6  12   5        4.48       -4.25     17.44 o
  -5  12   5       14.52        7.65     15.66 o
  -4  12   5       25.80       25.35     17.49 o
  -3  12   5      348.15      427.19     49.12 o
  -2  12   5       76.48      115.21     23.95 o
  -1  12   5      242.85      235.96     33.51 o
   0  12   5       23.83       23.21     13.43 o
  -6  13   5       19.02        6.15     21.43 o
  -5  13   5      104.13      146.38     42.11 o
  -4  13   5      422.33      406.62     54.16 o
  -3  13   5      322.00      366.32     46.79 o
  -2  13   5      231.48      226.60     34.50 o
  -1  13   5      690.85      796.98     59.60 o
   0  13   5      528.52      563.05     46.86 o
  -6  14   5        5.14       19.71     20.01 o
  -5  14   5        5.24        4.96     18.33 o
  -4  14   5       50.25       89.04     31.15 o
  -3  14   5       24.71       42.06     20.09 o
  -2  14   5       78.95       73.41     25.55 o
  -1  14   5       16.21       15.13     13.32 o
  -5  15   5       27.26       20.98     22.27 o
  -4  15   5      142.19      143.89     41.34 o
  -3  15   5      243.40      267.79     45.06 o
  -2  15   5      361.63      427.37     51.01 o
  -1  15   5      372.51      385.77     45.36 o
  -4  16   5       17.83       20.62     19.63 o
  -3  16   5       19.25       26.60     19.53 o
  -2  16   5       30.20       24.23     19.04 o
  -1  16   5       56.54       87.82     27.99 o
  -4  17   5      142.20      128.10     44.19 o
  -3  17   5      328.85      344.68     54.95 o
  -2  17   5      173.26      211.42     41.65 o
  -3  18   5      175.76      246.18     48.29 o
  -2  18   5       33.43       40.53     24.13 o
  -2 -18   6      205.78      240.87     46.23 o
  -1 -18   6      136.64       33.49     61.71 o
   0 -18   6       22.90        1.96     11.70 o
   1 -18   6       46.64       35.96     19.75 o
  -3 -17   6       48.14       32.52     21.36 o
  -2 -17   6       15.66        9.03     18.35 o
  -1 -17   6       36.76       19.40      9.93 o
   0 -17   6        8.25       11.61     10.37 o
   1 -17   6       85.60       45.98     35.41 o
   2 -17   6       20.00       -8.00     13.34 o
   3 -17   6       31.12       -2.86     14.61 o
  -4 -16   6      323.94      373.24     54.79 o
  -3 -16   6      155.22      186.28     44.06 o
  -2 -16   6        3.85        1.89     11.52 o
  -1 -16   6       94.13       73.38     16.38 o
   0 -16   6      649.22      739.46     47.26 o
   1 -16   6      339.08      365.62     34.03 o
   2 -16   6       24.58        8.77     11.09 o
   3 -16   6       10.53       -1.51     14.06 o
  -5 -15   6        1.61        5.24     21.69 o
  -4 -15   6       88.67       23.17     41.73 o
  -3 -15   6       27.01       24.03     13.89 o
  -2 -15   6       51.94       58.10     16.95 o
  -1 -15   6       93.34      100.36     17.93 o
   0 -15   6        9.31       14.92      8.88 o
   1 -15   6      131.78      126.32     19.03 o
   2 -15   6       69.62       73.24     15.66 o
   3 -15   6      219.84        6.96     13.23 o
   4 -15   6       32.88        1.34     14.67 o
  -5 -14   6      135.49      163.42     43.63 o
  -4 -14   6      210.73      166.82     38.72 o
  -3 -14   6      140.35      138.00     24.32 o
  -2 -14   6      519.75      527.72     44.91 o
  -1 -14   6      847.22      907.20     39.70 o
   0 -14   6       94.83      129.78     17.33 o
   1 -14   6       28.43       45.21     11.79 o
   2 -14   6      358.55      379.40     27.70 o
   3 -14   6      387.55      411.01     28.08 o
   4 -14   6        3.43       -5.56     10.08 o
   5 -14   6       23.75       37.69     15.78 o
  -6 -13   6       36.41       51.90     29.72 o
  -5 -13   6       12.51       14.26     19.22 o
  -4 -13   6       96.75      106.33     31.30 o
  -3 -13   6       43.97       54.53     15.43 o
  -2 -13   6      187.94      195.26     18.91 o
  -1 -13   6       50.81       70.37     13.08 o
   0 -13   6      364.46      358.00     24.39 o
   1 -13   6       47.68       56.49     12.96 o
   2 -13   6        6.62        7.49      6.40 o
   3 -13   6       40.18       56.20     15.11 o
   4 -13   6       87.72      121.47     21.01 o
   5 -13   6       21.87       41.59     16.38 o
  -6 -12   6       49.27       79.41     31.43 o
  -5 -12   6       81.85      126.45     34.15 o
  -4 -12   6      331.02      368.89     44.90 o
  -3 -12   6      488.29      497.18     29.02 o
  -2 -12   6      101.39       93.64     15.03 o
  -1 -12   6      284.40      313.22     22.05 o
   0 -12   6     1370.34     1434.82     44.88 o
   1 -12   6      176.45      202.22     15.32 o
   2 -12   6      161.63      140.68     14.84 o
   3 -12   6       32.71       42.69     12.05 o
   4 -12   6      437.63      475.07     32.98 o
   5 -12   6       74.30       63.17     17.94 o
  -7 -11   6        1.83       -5.98     18.69 o
  -6 -11   6        4.22       24.82     20.24 o
  -5 -11   6       13.07       16.20     15.41 o
  -4 -11   6       54.58       62.07     22.78 o
  -3 -11   6      256.43      285.75     20.77 o
  -2 -11   6      174.86      177.49     16.25 o
  -1 -11   6      167.67      168.74     12.94 o
   0 -11   6       89.81       93.75     11.34 o
   1 -11   6       77.61       79.36     11.23 o
   2 -11   6       92.97       95.40     12.13 o
   3 -11   6       98.23       93.07     16.14 o
   4 -11   6       14.61       18.95     10.35 o
   5 -11   6        0.55       -6.53     10.67 o
   6 -11   6       24.72       27.14     17.48 o
  -7 -10   6       13.00        2.44     21.16 o
  -6 -10   6      266.57      280.15     42.44 o
  -5 -10   6      324.06      316.31     42.03 o
  -4 -10   6      157.80      138.04     30.72 o
  -3 -10   6      283.72      326.42     21.23 o
  -2 -10   6      519.63      549.82     26.06 o
  -1 -10   6      220.98      230.47     17.54 o
   0 -10   6      117.23      100.94     10.43 o
   1 -10   6      752.05      766.86     26.39 o
   2 -10   6      462.79      464.69     21.83 o
   3 -10   6       94.99      119.59     16.71 o
   4 -10   6      185.00      220.16     26.33 o
   5 -10   6      119.64      152.72     26.97 o
   6 -10   6       11.76        6.22     14.84 o
  -7  -9   6        7.57       18.89     20.70 o
  -6  -9   6       78.37       90.80     30.11 o
  -5  -9   6       32.43       34.50     18.28 o
  -4  -9   6        0.86        0.25      5.82 o
  -3  -9   6       49.89       58.98     10.76 o
  -2  -9   6      477.22      473.51     22.94 o
  -1  -9   6      572.36      566.31     20.84 o
   0  -9   6      212.74      201.02     12.72 o
   1  -9   6      149.32      146.19     11.34 o
   2  -9   6        6.09        2.88      4.39 o
   3  -9   6        6.43       18.18      7.89 o
   4  -9   6      206.74      226.97     25.57 o
   5  -9   6       31.27       36.54     14.99 o
   6  -9   6       14.68       11.04     13.51 o
  -7  -8   6       97.02      114.45     35.39 o
  -6  -8   6       15.13        9.76     14.16 o
  -5  -8   6       92.23       71.60     22.58 o
  -4  -8   6      825.91      863.39     39.20 o
  -3  -8   6      889.08      900.04     31.69 o
  -2  -8   6      457.19      425.64     21.04 o
  -1  -8   6      649.23      614.54     29.20 o
   0  -8   6     1409.26     1338.30     30.38 o
   1  -8   6      680.24      665.14     22.17 o
   2  -8   6      707.48      755.69     24.98 o
   3  -8   6     1063.27     1065.11     39.91 o
   4  -8   6      613.81      582.64     68.86 o
   5  -8   6       56.52       69.13     17.93 o
   6  -8   6        7.32       26.36     14.95 o
   7  -8   6       61.82       61.23     33.61 o
  -8  -7   6       10.93       40.96     27.00 o
  -7  -7   6       33.98       52.05     27.10 o
  -6  -7   6       21.83       24.74     16.12 o
  -5  -7   6       57.35       57.77     20.11 o
  -4  -7   6      224.18      246.84     20.72 o
  -3  -7   6       83.11       89.18     13.35 o
  -2  -7   6       99.32      114.01     10.95 o
  -1  -7   6      151.83      144.47     10.05 o
   0  -7   6      119.46      117.21      8.89 o
   1  -7   6      201.35      192.05     11.74 o
   2  -7   6      191.83      197.55     15.79 o
   3  -7   6      101.36       95.97     13.41 o
   4  -7   6       26.18       17.49     11.47 o
   5  -7   6      162.83      167.76     23.10 o
   6  -7   6      100.97      120.55     25.27 o
   7  -7   6       13.98       25.38     24.13 o
  -8  -6   6      104.36      126.07     39.08 o
  -7  -6   6       52.06       66.85     26.67 o
  -6  -6   6       27.74       40.78     19.60 o
  -5  -6   6       46.42       72.24     14.16 o
  -4  -6   6      505.77      520.14     29.38 o
  -3  -6   6     1189.58     1188.13     40.92 o
  -2  -6   6     1126.01     1132.44     30.65 o
  -1  -6   6     1187.24     1170.84     25.80 o
   0  -6   6     1314.41     1262.92     31.70 o
   1  -6   6     1626.18     1580.14     30.30 o
   2  -6   6      569.65      531.62     27.18 o
   3  -6   6      488.17      496.95     30.05 o
   4  -6   6      488.29      510.58     32.81 o
   5  -6   6      358.60      366.31     30.84 o
   6  -6   6      158.86      173.69     25.27 o
   7  -6   6       27.60       35.95     27.33 o
  -8  -5   6        3.21       10.53     18.54 o
  -7  -5   6       46.26       73.03     26.72 o
  -6  -5   6        5.15       14.62     14.06 o
  -5  -5   6       69.24       57.23     14.52 o
  -4  -5   6       31.61       49.39     11.25 o
  -3  -5   6      620.25      619.94     29.08 o
  -2  -5   6     1291.73     1270.92     31.19 o
  -1  -5   6      198.58      194.38     10.84 o
   0  -5   6      294.51      284.08     12.01 o
   1  -5   6      253.71      283.61     12.32 o
   2  -5   6      157.38      159.96     17.75 o
   3  -5   6      159.92      191.85     18.24 o
   4  -5   6      141.20       92.09     16.55 o
   5  -5   6      165.18      178.41     21.59 o
   6  -5   6       57.66       46.36     15.13 o
   7  -5   6       52.84       67.00     29.42 o
  -8  -4   6       92.98      137.69     41.14 o
  -7  -4   6       35.64       44.70     22.58 o
  -6  -4   6       10.09       26.58     10.92 o
  -5  -4   6      510.85      556.68     37.91 o
  -4  -4   6      753.40      719.85     34.53 o
  -3  -4   6       49.93       66.20     11.77 o
  -2  -4   6      187.56      160.73     13.47 o
  -1  -4   6      919.90      880.81     20.35 o
   0  -4   6      668.80      624.71     15.54 o
   1  -4   6      211.41      211.60     13.14 o
   2  -4   6     2599.05     2350.03     46.24 o
   3  -4   6     1420.79     1316.77     66.35 o
   4  -4   6       89.30      107.66     17.29 o
   5  -4   6      113.72      150.05     22.71 o
   6  -4   6      275.26      327.12     43.33 o
   7  -4   6      111.60      136.29     36.54 o
  -8  -3   6        5.94       19.40     21.84 o
  -7  -3   6        6.32        6.36     16.50 o
  -6  -3   6       91.61       88.13     17.92 o
  -5  -3   6      256.01      235.52     21.81 o
  -4  -3   6      459.43      492.24     27.68 o
  -3  -3   6      188.14      194.17     15.71 o
  -2  -3   6      215.88      201.47     14.84 o
  -1  -3   6     3203.37     3169.80     41.46 o
   0  -3   6     1070.52     1056.77     21.07 o
   1  -3   6     2242.10     2100.11     37.97 o
   2  -3   6      494.60      461.63     19.69 o
   3  -3   6      277.44      254.81     19.33 o
   4  -3   6       20.54       19.96      7.94 o
   5  -3   6      161.47      184.91     21.09 o
   6  -3   6       56.35       50.67     14.93 o
   7  -3   6       34.03       26.06     22.22 o
  -8  -2   6       43.10       55.38     27.38 o
  -7  -2   6      161.67      229.98     40.25 o
  -6  -2   6       38.15       37.20     12.94 o
  -5  -2   6        6.50        4.76      8.09 o
  -4  -2   6      653.92      649.97     32.04 o
  -3  -2   6     1784.13     1716.25     63.60 o
  -2  -2   6       77.06       69.90     16.21 o
  -1  -2   6      579.53      521.12     13.54 o
   0  -2   6     4491.77     4327.12     48.22 o
   1  -2   6     2234.28     2127.30     35.21 o
   2  -2   6      180.50      167.75     11.55 o
   3  -2   6     2362.14     2363.61     53.96 o
   4  -2   6     1986.45     2046.17     56.51 o
   5  -2   6       64.64       76.72     15.70 o
   6  -2   6        2.05       11.70     14.67 o
   7  -2   6      159.92      255.00     44.27 o
  -8  -1   6        4.74        5.26     18.54 o
  -7  -1   6       49.55       44.38     14.70 o
  -6  -1   6       77.69       94.52     19.33 o
  -5  -1   6      158.94      164.74     30.80 o
  -4  -1   6        5.41        8.16      7.98 o
  -3  -1   6      746.17      727.23     46.30 o
  -2  -1   6      332.17      273.95     26.55 o
  -1  -1   6     2716.72     2677.51     55.56 o
   0  -1   6      619.63      661.53     35.11 o
   1  -1   6     2867.26     2945.77     50.90 o
   2  -1   6      289.63      269.90     13.91 o
   3  -1   6     1383.25     1333.17     34.13 o
   4  -1   6      672.29      658.12     31.24 o
   5  -1   6      249.84      273.30     23.16 o
   6  -1   6       35.38       51.85     23.70 o
   7  -1   6       18.46       22.35     21.74 o
  -8   0   6        4.83        2.36     15.89 o
  -7   0   6        5.98        1.69     10.07 o
  -6   0   6      163.47      219.99     34.94 o
  -5   0   6      394.13      395.18     40.33 o
  -4   0   6        5.28       10.81      8.09 o
  -3   0   6      208.21      172.80     23.60 o
  -2   0   6     7644.73     7227.17    139.77 o
  -1   0   6     5372.59     5183.07     77.94 o
   0   0   6     3119.97     3185.09     58.46 o
   1   0   6     3938.08     3989.35     48.91 o
   2   0   6     3159.99     2893.03     52.65 o
   3   0   6      327.15      309.61     16.55 o
   4   0   6      559.60      555.09     27.69 o
   5   0   6     1247.57     1431.40     71.68 o
   6   0   6      133.68      203.31     34.05 o
   7   0   6        3.73        6.89     18.49 o
  -8   1   6        5.19        6.87     16.40 o
  -7   1   6       51.11       62.09     25.27 o
  -6   1   6       81.13      105.19     28.78 o
  -5   1   6      147.53      194.21     30.00 o
  -4   1   6        9.10        9.26      9.00 o
  -3   1   6      785.87      818.05     50.22 o
  -2   1   6      308.84      256.78     26.32 o
  -1   1   6     2611.85     2484.10     53.69 o
   0   1   6      666.08      683.94     26.66 o
   1   1   6     3004.02     3089.98     32.67 o
   2   1   6      247.20      236.78     12.07 o
   3   1   6     1311.66     1296.28     44.36 o
   4   1   6      653.02      653.93     29.43 o
   5   1   6      264.56      350.36     35.80 o
   6   1   6       26.07       39.59     18.28 o
  -8   2   6       45.56       52.67     20.15 o
  -7   2   6      166.31      246.72     40.84 o
  -6   2   6       40.80       45.97     21.16 o
  -5   2   6        2.10        8.77     12.28 o
  -4   2   6      609.12      562.92     46.63 o
  -3   2   6     1782.11     1670.36     73.58 o
  -2   2   6      137.58      107.17     18.97 o
  -1   2   6      583.11      515.57     24.68 o
   0   2   6     4363.57     4214.26     66.58 o
   1   2   6     2165.57     2102.72     45.77 o
   2   2   6      194.11      181.27     14.25 o
   3   2   6     2381.20     2347.88     85.00 o
   4   2   6     1967.81     2089.40     43.72 o
   5   2   6       39.43       31.05     15.64 o
   6   2   6        0.09       -2.29     11.47 o
  -8   3   6        6.14       21.97     23.39 o
  -7   3   6        6.41        1.63     13.50 o
  -6   3   6       87.64       55.28     23.19 o
  -5   3   6      273.53      313.87     41.24 o
  -4   3   6      484.34      473.70     43.86 o
  -3   3   6      185.17      194.64     26.80 o
  -2   3   6      192.74      144.93     23.29 o
  -1   3   6     3342.43     3262.86     87.87 o
   0   3   6     1154.36     1125.66     34.17 o
   1   3   6     2125.66     2105.13     45.18 o
   2   3   6      440.52      426.00     20.02 o
   3   3   6      309.85      318.32     18.78 o
   4   3   6       26.52       33.18     14.39 o
   5   3   6      141.76      160.01     26.65 o
   6   3   6       59.69       62.19     22.96 o
  -8   4   6       91.77      147.73     46.20 o
  -7   4   6       41.58       48.16     25.68 o
  -6   4   6       24.79       35.83     20.62 o
  -5   4   6      515.12      561.58     53.32 o
  -4   4   6      757.42      757.90     56.14 o
  -3   4   6       25.36       24.36     12.51 o
  -2   4   6      118.80      101.05     19.10 o
  -1   4   6      837.81      749.56     43.53 o
   0   4   6      684.18      676.46     27.48 o
   1   4   6      186.98      177.75     13.87 o
   2   4   6     2565.89     2355.16     60.29 o
   3   4   6     1441.94     1426.25     34.27 o
   4   4   6      104.79      120.22     22.27 o
   5   4   6      120.42      172.09     30.08 o
   6   4   6      290.36      322.97     30.23 o
   7   4   6      122.62      169.70     44.32 o
  -8   5   6        3.06        7.65     25.15 o
  -7   5   6       43.37       45.23     27.87 o
  -6   5   6        3.80       -4.12     12.71 o
  -5   5   6       60.81       63.57     24.31 o
  -4   5   6       28.71       35.60     16.99 o
  -3   5   6      647.75      684.89     51.08 o
  -2   5   6     1361.01     1374.04     65.60 o
  -1   5   6      183.01      174.12     22.48 o
   0   5   6      279.84      259.17     17.06 o
   1   5   6      289.04      321.19     17.89 o
   2   5   6      165.28      179.65     12.38 o
   3   5   6      162.91      164.66     22.32 o
   4   5   6      164.46      149.33     23.80 o
   5   5   6      191.24      217.37     32.52 o
   6   5   6       51.87       41.67     20.93 o
  -8   6   6      111.46      112.69     44.88 o
  -7   6   6       53.91       82.69     33.94 o
  -6   6   6       16.41       21.74     18.13 o
  -5   6   6       45.98       28.05     17.80 o
  -4   6   6      506.87      556.59     52.66 o
  -3   6   6     1138.31     1153.41     67.94 o
  -2   6   6     1035.72     1050.30     59.37 o
  -1   6   6     1191.22     1165.99     56.88 o
   0   6   6     1289.79     1240.37     52.96 o
   1   6   6     1630.33     1564.54     38.61 o
   2   6   6      563.98      521.04     19.45 o
   3   6   6      467.11      480.97     36.59 o
   4   6   6      499.51      494.63     41.42 o
   5   6   6      376.60      390.76     41.83 o
  -8   7   6        9.15        6.00     28.17 o
  -7   7   6       33.53       42.89     29.44 o
  -6   7   6       18.12       23.14     19.78 o
  -5   7   6       49.14       37.43     20.85 o
  -4   7   6      203.82      164.87     31.20 o
  -3   7   6       85.16       82.18     23.77 o
  -2   7   6      104.25      122.18     23.16 o
  -1   7   6      170.78      160.95     23.06 o
   0   7   6      144.55      166.70     22.22 o
   1   7   6      226.40      233.38     15.70 o
   2   7   6      207.76      250.25     24.51 o
   3   7   6       97.57      112.62     17.85 o
   7   7   6       17.23       31.96     18.24 o
  -7   8   6       95.91       -7.35     18.38 o
  -6   8   6        9.83       17.37     22.43 o
  -5   8   6       81.85      112.82     35.19 o
  -4   8   6      830.33      949.21     70.30 o
  -3   8   6      877.51      890.06     63.52 o
  -2   8   6      440.93      413.03     40.17 o
  -1   8   6      604.55      607.52     44.83 o
   0   8   6     1411.47     1372.18     59.73 o
   1   8   6      665.49      695.51     26.40 o
   7   8   6       61.32       80.46     23.96 o
  -7   9   6        7.93       -8.42     18.23 o
  -6   9   6       80.63       67.10     34.20 o
  -5   9   6       30.20       38.14     22.53 o
  -4   9   6        1.28        4.45      8.59 o
  -3   9   6       48.50       90.65     25.81 o
  -2   9   6      513.13      468.59     44.62 o
  -1   9   6      621.12      643.70     47.73 o
   0   9   6      224.87      233.39     26.72 o
   1   9   6      140.86      133.21     18.94 o
  -7  10   6       10.42       -1.68     20.54 o
  -5  10   6      331.61      368.99     50.68 o
  -4  10   6      182.85      219.84     37.05 o
  -3  10   6      309.70      342.45     42.13 o
  -2  10   6      487.94      463.12     46.23 o
  -1  10   6      215.99      228.43     29.83 o
   0  10   6      137.66      106.69     21.26 o
   1  10   6      736.75      717.44     42.21 o
  -7  11   6        1.04       12.92     25.20 o
  -6  11   6        5.58       -7.73     18.36 o
  -5  11   6       15.03        7.35     16.12 o
  -4  11   6       54.65      100.44     29.72 o
  -3  11   6      277.97      235.83     36.41 o
  -2  11   6      193.82      164.87     29.39 o
  -1  11   6      181.33      155.99     27.16 o
   0  11   6       97.25       96.42     23.16 o
  -6  12   6       49.12      -14.67     17.75 o
  -5  12   6       81.96       79.15     30.74 o
  -4  12   6      328.60      338.51     47.22 o
  -3  12   6      490.06      491.35     53.50 o
  -2  12   6      114.60       98.81     27.97 o
  -1  12   6      253.15      253.48     34.99 o
   0  12   6     1346.14     1490.54     72.59 o
  -6  13   6       31.93       21.64     24.71 o
  -5  13   6        7.87       19.63     20.62 o
  -4  13   6      102.76      124.74     36.92 o
  -3  13   6       36.36       15.10     13.53 o
  -2  13   6      166.99      170.41     30.11 o
  -1  13   6       54.93       70.58     23.29 o
   0  13   6      387.95      407.21     40.33 o
  -5  14   6      129.97      156.93     45.01 o
  -4  14   6      213.55      208.25     41.04 o
  -3  14   6      133.01      178.34     34.12 o
  -2  14   6      492.79      493.20     53.45 o
  -1  14   6      851.05      871.30     64.43 o
  -5  15   6        1.21       14.09     19.91 o
  -4  15   6       78.18       52.30     27.18 o
  -3  15   6       32.56       26.09     20.14 o
  -2  15   6       59.77       71.96     26.21 o
  -1  15   6       83.23      121.74     32.14 o
  -4  16   6      334.91      390.28     58.71 o
  -3  16   6      154.41      158.46     41.04 o
  -2  16   6        0.41        2.85     13.63 o
  -3  17   6       51.99       44.24     27.46 o
  -2  17   6       17.04       12.03     15.76 o
  -2 -18   7       51.52       23.05     34.99 o
  -1 -18   7       12.27       -4.08     13.22 o
   0 -18   7       53.25        9.64     32.02 o
   1 -18   7        2.53        5.02     15.95 o
  -3 -17   7      151.84      175.70     45.18 o
  -2 -17   7       87.99       57.39     76.08 o
  -1 -17   7       30.69       18.87     18.28 o
   0 -17   7        7.09        6.57      9.63 o
   1 -17   7       80.65       22.69     47.55 o
   2 -17   7       82.38        2.08     13.91 o
  -4 -16   7      125.19      150.55     41.37 o
  -3 -16   7        5.08        4.61     11.05 o
  -2 -16   7        8.70        1.03     12.40 o
  -1 -16   7       36.18       31.28     12.28 o
   0 -16   7       65.98       52.04     14.10 o
   1 -16   7       76.13       21.56     23.65 o
   2 -16   7       41.35       -2.42     11.32 o
   3 -16   7       22.56       -0.88     15.60 o
  -5 -15   7      176.05      185.11     47.04 o
  -4 -15   7      168.30      224.16     48.39 o
  -3 -15   7        9.42       -4.28     11.23 o
  -2 -15   7       65.95       81.65     16.40 o
  -1 -15   7      380.31      420.07     28.96 o
   0 -15   7       77.46       83.14     15.74 o
   1 -15   7       12.46        5.48      9.52 o
   2 -15   7      317.68      308.71     46.53 o
   3 -15   7      289.68      368.26     53.09 o
   4 -15   7        0.65      -10.18     15.18 o
  -5 -14   7        9.81        9.28     23.44 o
  -4 -14   7       32.64        6.78     15.14 o
  -3 -14   7       46.01       27.32     13.39 o
  -2 -14   7       49.81       57.71     13.93 o
  -1 -14   7       38.26       61.82     13.77 o
   0 -14   7      146.04      151.94     17.54 o
   1 -14   7       70.69       75.59     14.17 o
   2 -14   7       96.56       76.98     21.71 o
   3 -14   7       56.73       31.55     25.80 o
   4 -14   7        8.75        4.74     10.69 o
  -6 -13   7       62.96       76.43     32.22 o
  -5 -13   7       45.36       62.02     27.21 o
  -4 -13   7      106.21      112.13     31.43 o
  -3 -13   7      149.67      179.97     22.79 o
  -2 -13   7      159.96      194.34     19.20 o
  -1 -13   7      212.79      256.10     21.35 o
   0 -13   7      232.83      255.06     20.71 o
   1 -13   7       90.98      100.30     15.88 o
   2 -13   7       17.76       25.46      8.08 o
   3 -13   7      149.34      190.19     24.61 o
   4 -13   7      157.55      237.10     25.96 o
   5 -13   7       43.93       46.02     18.03 o
  -6 -12   7        6.02       -6.81     18.97 o
  -5 -12   7       23.42       26.16     19.04 o
  -4 -12   7       22.02       42.03     20.11 o
  -3 -12   7      179.69      217.03     19.75 o
  -2 -12   7       26.18       29.73      9.76 o
  -1 -12   7      260.15      247.01     19.85 o
   0 -12   7       62.48       75.78     10.52 o
   1 -12   7       94.20       92.77     17.37 o
   2 -12   7       13.52        5.12      5.82 o
   3 -12   7      115.73       87.13     23.71 o
   4 -12   7       95.42      108.32     23.57 o
   5 -12   7       49.25       53.95     16.89 o
  -7 -11   7        2.88        7.70     20.90 o
  -6 -11   7       75.01      116.38     35.27 o
  -5 -11   7      457.24      520.00     54.77 o
  -4 -11   7      107.43      156.12     29.80 o
  -3 -11   7       44.46       36.41      9.87 o
  -2 -11   7      321.25      349.05     22.80 o
  -1 -11   7      861.50      887.64     28.78 o
   0 -11   7       50.49       67.84     10.08 o
   1 -11   7       16.42       16.16      6.02 o
   2 -11   7      210.69      231.88     16.59 o
   3 -11   7      168.63      194.65     20.25 o
   4 -11   7       34.89       20.75     10.41 o
   5 -11   7       50.20       68.29     17.90 o
   6 -11   7      112.17      134.80     25.33 o
  -7 -10   7       12.15        3.31     19.27 o
  -6 -10   7       13.22       13.98     16.07 o
  -5 -10   7      107.15      106.61     28.99 o
  -4 -10   7      330.69      328.79     26.85 o
  -3 -10   7      115.79      170.76     16.09 o
  -2 -10   7        8.19       19.87      6.92 o
  -1 -10   7       75.03       60.01      9.19 o
   0 -10   7       14.29        9.16      4.62 o
   1 -10   7      240.53      229.96     15.21 o
   2 -10   7      142.37      159.86     13.60 o
   3 -10   7      248.92      265.26     22.42 o
   4 -10   7       74.25       88.19     16.62 o
   5 -10   7      137.98      156.15     24.22 o
   6 -10   7       39.20       45.14     15.26 o
  -7  -9   7      125.61      111.70     35.01 o
  -6  -9   7      117.53      111.70     32.22 o
  -5  -9   7       16.68       15.92     13.71 o
  -4  -9   7      537.62      636.31     45.62 o
  -3  -9   7     1339.91     1477.41     43.18 o
  -2  -9   7       62.95       69.51     11.50 o
  -1  -9   7       15.44       10.96      4.52 o
   0  -9   7     2155.93     2099.65     40.78 o
   1  -9   7     1417.70     1383.99     34.07 o
   2  -9   7       55.08       45.29      8.41 o
   3  -9   7      122.99      110.01     18.06 o
   4  -9   7      867.56      837.96     39.91 o
   5  -9   7       29.56       49.95     14.15 o
   6  -9   7       33.23       36.42     18.88 o
  -7  -8   7       20.05       12.10     21.54 o
  -6  -8   7      130.74      172.44     32.88 o
  -5  -8   7       97.79      116.81     29.52 o
  -4  -8   7       13.52       13.71      7.50 o
  -3  -8   7      110.07      103.81     12.38 o
  -2  -8   7      818.27      802.18     29.09 o
  -1  -8   7      196.82      192.16     12.11 o
   0  -8   7      340.54      336.78     15.72 o
   1  -8   7      289.34      273.43     14.66 o
   2  -8   7      297.43      292.64     20.32 o
   3  -8   7      421.02      398.63     25.55 o
   4  -8   7      359.17      346.16     25.48 o
   5  -8   7       18.60       23.24     12.40 o
   6  -8   7        5.70       18.28     13.12 o
  -8  -7   7       64.96       96.06     35.50 o
  -7  -7   7       27.64       34.35     23.06 o
  -6  -7   7       21.66       18.56     14.70 o
  -5  -7   7      499.48      552.01     33.35 o
  -4  -7   7      241.13      288.47     22.82 o
  -3  -7   7      158.10      159.56     17.53 o
  -2  -7   7     1772.31     1707.90     40.41 o
  -1  -7   7     3757.85     3725.48     56.49 o
   0  -7   7      383.80      350.79     15.04 o
   1  -7   7      110.42      115.54      9.74 o
   2  -7   7     1488.73     1469.71     42.74 o
   3  -7   7      743.73      745.93     33.06 o
   4  -7   7       43.84       49.35     11.56 o
   5  -7   7      140.58      150.99     23.35 o
   6  -7   7      267.08      333.72     34.79 o
   7  -7   7       21.15       28.35     26.70 o
  -8  -6   7       14.33       13.98     22.81 o
  -7  -6   7       22.33        0.66     14.70 o
  -6  -6   7       52.12       60.13     22.78 o
  -5  -6   7       18.44       24.65      8.77 o
  -4  -6   7      175.95      177.91     17.96 o
  -3  -6   7       57.00       46.86     10.93 o
  -2  -6   7      231.71      227.46     14.06 o
  -1  -6   7      538.06      513.04     17.56 o
   0  -6   7      551.72      540.90     17.44 o
   1  -6   7      298.86      284.14     13.27 o
   2  -6   7      150.11      152.00     13.84 o
   3  -6   7      359.01      339.65     21.72 o
   4  -6   7       16.58       24.60      8.55 o
   5  -6   7      239.12      278.58     34.01 o
   6  -6   7       85.64       98.26     21.74 o
   7  -6   7       26.60       42.79     26.75 o
  -8  -5   7       58.74       84.52     31.91 o
  -7  -5   7       48.74       34.63     21.18 o
  -6  -5   7       30.19       15.23     14.67 o
  -5  -5   7       47.30       78.01     16.46 o
  -4  -5   7      732.47      806.08     36.59 o
  -3  -5   7      783.01      800.00     33.71 o
  -2  -5   7      301.41      318.09     16.21 o
  -1  -5   7      689.47      631.51     18.47 o
   0  -5   7     1403.78     1330.01     24.92 o
   1  -5   7      938.85      871.32     20.82 o
   2  -5   7      443.23      404.34     20.80 o
   3  -5   7      307.95      294.78     19.45 o
   4  -5   7      191.43      212.32     18.19 o
   5  -5   7      273.51      366.54     30.09 o
   6  -5   7      175.15      215.63     26.09 o
  -8  -4   7        1.38       22.96     19.65 o
  -7  -4   7       29.68       24.89     18.31 o
  -6  -4   7        1.80        1.59      7.59 o
  -5  -4   7      127.67      144.92     28.66 o
  -4  -4   7       50.91       46.49     11.02 o
  -3  -4   7       62.62       69.48     11.33 o
  -2  -4   7      241.22      228.55     16.43 o
  -1  -4   7       92.03       88.38      7.18 o
   0  -4   7      348.79      337.99     14.44 o
   1  -4   7      329.74      319.27     16.68 o
   2  -4   7      584.44      558.96     23.27 o
   3  -4   7      552.20      596.85     26.31 o
   4  -4   7      153.60      164.30     16.08 o
   5  -4   7       79.92      102.09     18.57 o
   6  -4   7       53.76       87.02     24.28 o
  -8  -3   7       36.94       44.01     25.60 o
  -7  -3   7       15.89       37.83     21.99 o
  -6  -3   7       28.90       36.75     12.75 o
  -5  -3   7      567.95      595.03     34.50 o
  -4  -3   7      587.47      585.78     30.64 o
  -3  -3   7       74.13       95.54     12.64 o
  -2  -3   7       36.92       33.72      7.61 o
  -1  -3   7     1997.76     1900.04     28.10 o
   0  -3   7      705.09      689.14     21.57 o
   1  -3   7      129.75      125.85     10.37 o
   2  -3   7     1931.66     1853.70     40.23 o
   3  -3   7     1592.92     1635.92     41.70 o
   4  -3   7      102.94      113.35     13.54 o
   5  -3   7       19.85       19.35      9.57 o
   6  -3   7      137.80      189.71     33.51 o
  -8  -2   7       15.99       25.86     23.44 o
  -7  -2   7       46.27       65.54     18.34 o
  -6  -2   7       37.41       30.31     11.75 o
  -5  -2   7       40.84       37.32     11.06 o
  -4  -2   7      211.72      205.08     18.54 o
  -3  -2   7      435.60      505.75     25.85 o
  -2  -2   7       24.94       25.20      6.81 o
  -1  -2   7      486.14      499.11     16.46 o
   0  -2   7     2082.07     2154.00     35.46 o
   1  -2   7     1054.75     1090.30     26.21 o
   2  -2   7      758.40      713.53     26.83 o
   3  -2   7      990.91      990.64     31.18 o
   4  -2   7      264.59      271.68     18.50 o
   5  -2   7       47.46       43.26     12.36 o
   6  -2   7       39.83       60.21     23.42 o
  -8  -1   7       14.40       26.98     21.33 o
  -7  -1   7       11.98       24.79     12.67 o
  -6  -1   7      126.19      141.29     21.29 o
  -5  -1   7      158.22      152.52     23.02 o
  -4  -1   7      248.16      246.00     30.79 o
  -3  -1   7      823.26      703.86     48.06 o
  -2  -1   7      780.14      767.71     46.81 o
  -1  -1   7     1556.86     1561.98     32.73 o
   0  -1   7     7611.39     7708.16     99.03 o
   1  -1   7     4424.27     4393.77     48.74 o
   2  -1   7      480.42      434.78     17.67 o
   3  -1   7      811.64      797.71     27.05 o
   4  -1   7     1342.14     1416.79     40.50 o
   5  -1   7      290.75      334.01     25.44 o
   6  -1   7        4.01       11.09     14.21 o
  -8   0   7        7.22        1.32     14.85 o
  -7   0   7        3.78       12.34     11.23 o
  -6   0   7        7.32       15.23     11.75 o
  -5   0   7        2.60       10.73     11.85 o
  -4   0   7       20.18       18.79     10.30 o
  -3   0   7       63.14       52.79     16.58 o
  -2   0   7       23.90       24.36     12.28 o
  -1   0   7        6.72        3.23      3.96 o
   0   0   7     2406.84     2398.84     54.67 o
   1   0   7      222.63      263.40     10.52 o
   2   0   7       56.77       44.11      6.95 o
   3   0   7      101.61      103.20     10.24 o
   4   0   7      111.11      118.29     15.33 o
   5   0   7       66.34       89.38     23.24 o
  -8   1   7        7.85        5.41     13.20 o
  -7   1   7       11.30        2.34     14.52 o
  -6   1   7      123.38      138.91     29.34 o
  -5   1   7      170.37      166.39     29.65 o
  -4   1   7      232.11      232.40     30.33 o
  -3   1   7      811.67      716.12     49.25 o
  -2   1   7      688.36      670.35     44.95 o
  -1   1   7     1647.43     1620.72     46.23 o
   0   1   7     7615.46     7634.96     99.03 o
   1   1   7     4258.46     4228.32     72.78 o
   2   1   7      478.58      438.20     16.57 o
   3   1   7      871.64      851.12     26.59 o
   4   1   7     1397.27     1466.22     42.19 o
   5   1   7      281.61      317.20     26.47 o
   6   1   7        5.67       16.55     17.65 o
   7   1   7       27.49       57.64     30.00 o
  -8   2   7       15.30        8.42     13.23 o
  -7   2   7       49.09       69.72     26.70 o
  -6   2   7       40.11       64.51     23.72 o
  -5   2   7       37.09       26.60     16.43 o
  -4   2   7      231.69      188.21     28.35 o
  -3   2   7      477.05      517.21     42.56 o
  -2   2   7       15.82       19.68     10.63 o
  -1   2   7      472.70      441.13     25.01 o
   0   2   7     2217.56     2313.05     53.12 o
   1   2   7     1162.28     1158.05     46.00 o
   2   2   7      691.47      654.66     19.67 o
   3   2   7      924.81      905.10     26.79 o
   4   2   7      248.82      247.72     21.26 o
   5   2   7       35.12       45.80     12.54 o
   6   2   7       28.96       43.51     21.38 o
   7   2   7       30.09       86.71     35.37 o
  -8   3   7       40.24       76.48     34.05 o
  -7   3   7       10.10       37.10     22.32 o
  -6   3   7       22.24       22.48     19.07 o
  -5   3   7      574.99      524.50     52.86 o
  -4   3   7      630.78      599.41     51.41 o
  -3   3   7       31.97       40.94     16.12 o
  -2   3   7       50.72       43.99     15.41 o
  -1   3   7     1996.18     1792.69     70.81 o
   0   3   7      626.78      588.05     27.67 o
   1   3   7      139.36      124.00     12.56 o
   2   3   7     2020.82     1953.29     46.80 o
   3   3   7     1622.42     1634.17     44.03 o
   4   3   7       70.77      100.80     15.30 o
   5   3   7       44.93       33.68     11.40 o
   6   3   7      151.24      209.08     36.41 o
   7   3   7      113.27      165.83     44.47 o
  -8   4   7        1.02        2.57     23.88 o
  -7   4   7       26.13       41.95     27.21 o
  -6   4   7        2.89       26.77     18.54 o
  -5   4   7      131.18      131.41     33.39 o
  -4   4   7       52.42       35.72     16.40 o
  -3   4   7       78.59       78.59     21.74 o
  -2   4   7      280.53      271.51     31.38 o
  -1   4   7       86.95       71.78     15.13 o
   0   4   7      332.69      301.55     19.87 o
   1   4   7      368.13      357.82     20.01 o
   2   4   7      608.39      572.90     24.92 o
   3   4   7      514.43      500.14     41.37 o
   4   4   7      142.10      138.45     24.38 o
   5   4   7       95.00      130.21     26.57 o
   6   4   7       49.64       64.43     25.02 o
   7   4   7      109.32      159.04     42.84 o
  -8   5   7       58.23       75.44     37.12 o
  -7   5   7       59.57       39.44     27.16 o
  -6   5   7       51.43       50.93     24.31 o
  -5   5   7       63.72       62.40     23.95 o
  -4   5   7      704.38      712.13     58.94 o
  -3   5   7      811.79      791.43     57.13 o
  -2   5   7      304.72      325.39     34.48 o
  -1   5   7      693.28      628.40     42.89 o
   0   5   7     1417.16     1312.50     40.56 o
   1   5   7      955.43      888.25     31.08 o
   2   5   7      444.44      401.40     20.11 o
   3   5   7      300.14      273.64     29.77 o
   4   5   7      180.85      216.48     29.72 o
   5   5   7      238.05      263.14     36.36 o
   6   5   7      177.75      268.13     39.46 o
  -8   6   7       13.99       39.89     34.07 o
  -7   6   7       26.16       52.12     29.67 o
  -6   6   7       49.77       58.84     27.41 o
  -5   6   7       16.93        5.42     14.80 o
  -4   6   7      184.52      257.47     37.07 o
  -3   6   7       64.00       53.80     19.20 o
  -2   6   7      204.87      204.69     28.71 o
  -1   6   7      564.71      551.00     41.50 o
   0   6   7      603.92      552.88     26.72 o
   1   6   7      273.70      285.97     18.20 o
   2   6   7      135.77      137.38     12.17 o
   3   6   7      406.22      377.97     35.19 o
   4   6   7       26.24       28.81     13.17 o
   5   6   7      212.59      253.76     34.40 o
  -8   7   7       61.72       69.97     39.49 o
  -7   7   7       20.10       16.81     22.66 o
  -6   7   7       21.47       40.86     25.05 o
  -5   7   7      517.26      569.30     59.91 o
  -4   7   7      265.15      341.84     42.18 o
  -3   7   7      112.69      124.85     29.85 o
  -2   7   7     1753.01     1675.34     79.18 o
  -1   7   7     3713.94     3734.38    110.53 o
   0   7   7      375.11      366.32     31.68 o
   1   7   7       90.17       90.77     16.25 o
   2   7   7     1463.02     1520.37     62.07 o
   3   7   7      744.56      793.29     49.40 o
  -7   8   7       22.33       10.37     19.58 o
  -6   8   7      138.21      135.75     41.04 o
  -5   8   7      101.16       97.99     31.71 o
  -4   8   7        9.96        5.47      9.99 o
  -3   8   7      123.44      142.77     27.28 o
  -2   8   7      864.40      846.18     58.79 o
  -1   8   7      219.77      217.88     29.27 o
   0   8   7      339.36      383.84     33.51 o
   1   8   7      326.13      288.64     18.92 o
   2   8   7      333.41      327.62     28.96 o
  -7   9   7      129.06       -0.25     18.89 o
  -6   9   7      122.18      145.44     44.22 o
  -5   9   7        5.86        1.93     12.26 o
  -4   9   7      493.71      562.36     56.96 o
  -3   9   7     1335.08     1423.39     84.11 o
  -2   9   7       47.68       29.44     15.48 o
  -1   9   7       19.93       24.66     14.09 o
   0   9   7     2164.01     2184.67     81.39 o
   1   9   7     1434.83     1423.41     59.35 o
  -7  10   7       10.08      -12.10     19.48 o
  -6  10   7       12.73       -7.37     20.19 o
  -5  10   7      117.96      111.11     32.83 o
  -4  10   7      343.43      384.33     49.05 o
  -3  10   7      117.39      131.99     26.47 o
  -2  10   7        8.70       12.13     11.26 o
  -1  10   7       95.66      107.89     23.04 o
   0  10   7        8.24       17.19     11.82 o
  -7  11   7        7.19        1.07     20.72 o
  -6  11   7       73.45       14.75     19.30 o
  -5  11   7      454.03      533.76     63.47 o
  -4  11   7      112.85       87.57     28.73 o
  -3  11   7       18.74       29.32     16.04 o
  -2  11   7      314.31      334.57     40.56 o
  -1  11   7      902.10      993.70     64.25 o
   0  11   7       97.65      107.45     22.45 o
  -6  12   7        9.66       18.97     21.71 o
  -5  12   7       16.99       14.82     17.04 o
  -4  12   7       23.74       19.76     16.27 o
  -3  12   7      199.90      174.07     32.88 o
  -2  12   7       31.94       37.28     16.99 o
  -1  12   7      227.62      237.94     34.58 o
   0  12   7       48.08       79.89     23.27 o
  -6  13   7       60.86       85.94     35.09 o
  -5  13   7       57.49       77.09     30.89 o
  -4  13   7      109.04       75.01     29.70 o
  -3  13   7      139.32      141.27     36.82 o
  -2  13   7      170.95      180.58     32.24 o
  -1  13   7      242.01      260.06     35.42 o
  -5  14   7        6.83        1.42     17.60 o
  -4  14   7       37.39       51.18     25.40 o
  -3  14   7       56.38       33.56     19.96 o
  -2  14   7       40.10       57.46     23.27 o
  -1  14   7       34.40       67.99     21.87 o
  -5  15   7      168.56      176.44     49.38 o
  -4  15   7      158.12      200.08     50.34 o
  -3  15   7       16.52       19.07     19.02 o
  -2  15   7       86.93      148.42     30.23 o
  -4  16   7      130.69      122.73     40.78 o
  -3  16   7        3.31       -5.98     13.45 o
  -2  16   7        5.67       -7.55     13.15 o
  -3  17   7      145.17      141.12     42.84 o
  -2  17   7       96.05       88.56     30.38 o
  -1 -18   8      108.48        5.52     17.44 o
   0 -18   8       70.45       24.93     74.35 o
  -3 -17   8       11.62        1.06     13.97 o
  -2 -17   8       20.17       22.00     24.87 o
  -1 -17   8        7.86        4.63     14.21 o
   0 -17   8        5.36       -0.09     14.25 o
   1 -17   8       81.37       32.03     61.79 o
   2 -17   8       65.47       19.21     42.68 o
  -4 -16   8      214.95      268.18     50.29 o
  -3 -16   8      361.43      510.26     58.13 o
  -2 -16   8       75.04       49.56     62.18 o
  -1 -16   8       15.22       22.01     11.99 o
   0 -16   8       52.80       42.27     35.74 o
   1 -16   8      312.91       48.50     19.20 o
   2 -16   8      128.46       37.66     71.14 o
   3 -16   8        9.11        4.56     18.14 o
  -5 -15   8      119.42      140.43     41.06 o
  -4 -15   8        6.43        8.80     12.72 o
  -3 -15   8      136.74      186.28     42.36 o
  -2 -15   8       27.13       39.37     12.51 o
  -1 -15   8      119.09      141.13     20.70 o
   0 -15   8       48.51       37.99     16.53 o
   1 -15   8       61.29       33.48     15.47 o
   2 -15   8       69.22       24.97     37.90 o
   3 -15   8       74.46       43.16     55.60 o
  -5 -14   8      138.35      179.82     45.72 o
  -4 -14   8       69.87       89.48     31.40 o
  -3 -14   8       10.42       14.98     13.62 o
  -2 -14   8      158.73      158.30     21.41 o
  -1 -14   8      534.99      561.31     36.29 o
   0 -14   8       58.05       64.94     13.90 o
   1 -14   8       25.67       29.12     15.48 o
   2 -14   8      180.92      140.93     34.58 o
   3 -14   8      309.02      402.96     39.46 o
   4 -14   8       52.98       80.39     20.11 o
  -6 -13   8        2.42       10.91     18.84 o
  -5 -13   8       37.29       56.42     27.26 o
  -4 -13   8      210.75      206.49     37.12 o
  -3 -13   8      263.16      265.04     23.01 o
  -2 -13   8      166.10      178.02     18.88 o
  -1 -13   8       65.18       74.48     14.62 o
   0 -13   8      332.41      351.21     24.07 o
   1 -13   8       35.29       26.83     13.58 o
   2 -13   8      290.80      365.75     27.91 o
   3 -13   8       38.13       28.68     19.42 o
   4 -13   8       62.40       82.47     19.82 o
  -6 -12   8      113.32      101.30     35.83 o
  -5 -12   8       64.73       59.37     25.63 o
  -4 -12   8       27.47       27.89     19.17 o
  -3 -12   8       49.98       57.67     12.56 o
  -2 -12   8      130.39      150.02     17.67 o
  -1 -12   8       24.69       40.44     10.41 o
   0 -12   8      263.97      266.82     17.28 o
   1 -12   8      826.47      848.31     39.78 o
   2 -12   8      189.15      171.77     19.02 o
   3 -12   8       42.77       47.96     13.10 o
   4 -12   8      108.21      143.98     23.45 o
   5 -12   8      152.82      192.86     26.62 o
  -6 -11   8       24.79       32.24     23.60 o
  -5 -11   8       41.59       54.77     22.78 o
  -4 -11   8       28.47       33.64     19.38 o
  -3 -11   8       73.23       97.64     15.41 o
  -2 -11   8      114.48      139.05     16.75 o
  -1 -11   8      154.96      176.27     13.93 o
   0 -11   8      124.69      142.84     12.61 o
   1 -11   8       22.82       27.45      7.33 o
   2 -11   8      172.30      165.59     20.38 o
   3 -11   8      225.67      258.51     23.69 o
   4 -11   8       92.80      113.12     19.94 o
   5 -11   8       14.26       27.33     13.59 o
  -7 -10   8        3.17       20.06     21.51 o
  -6 -10   8       54.07       43.43     22.63 o
  -5 -10   8      319.30      349.06     42.97 o
  -4 -10   8      235.39      286.12     26.75 o
  -3 -10   8       99.15      121.39     16.69 o
  -2 -10   8      287.21      296.73     20.19 o
  -1 -10   8     1118.10     1166.35     32.75 o
   0 -10   8      589.55      592.78     24.45 o
   1 -10   8      106.65      146.23     12.78 o
   2 -10   8      465.70      513.41     29.40 o
   3 -10   8      712.43      701.15     36.19 o
   4 -10   8      201.44      206.46     22.07 o
   5 -10   8       41.72       59.39     15.89 o
   6 -10   8       62.97       74.83     19.83 o
  -7  -9   8       10.43        6.36     17.47 o
  -6  -9   8       28.70       22.20     17.14 o
  -5  -9   8      128.69      155.64     28.99 o
  -4  -9   8       43.35       51.54     17.15 o
  -3  -9   8       53.51       69.48     11.86 o
  -2  -9   8      195.31      228.02     14.76 o
  -1  -9   8      489.76      463.06     19.98 o
   0  -9   8       97.71      102.43      9.95 o
   1  -9   8      444.55      459.91     20.02 o
   2  -9   8      215.27      234.21     19.53 o
   3  -9   8       70.65       69.13     13.77 o
   4  -9   8      108.43      116.43     18.51 o
   5  -9   8       93.65      104.21     19.29 o
   6  -9   8        1.06        7.64     11.14 o
  -7  -8   8       92.86      138.65     38.65 o
  -6  -8   8      135.49      122.33     33.79 o
  -5  -8   8       78.98      105.77     23.16 o
  -4  -8   8      279.19      314.64     25.63 o
  -3  -8   8      520.58      500.79     24.59 o
  -2  -8   8      984.78     1018.01     29.03 o
  -1  -8   8     1264.65     1285.87     31.18 o
   0  -8   8      709.18      688.53     22.66 o
   1  -8   8      258.79      263.38     14.74 o
   2  -8   8      277.72      282.41     20.48 o
   3  -8   8      668.24      697.80     33.74 o
   4  -8   8      356.73      412.38     28.10 o
   5  -8   8       68.55       64.27     15.83 o
   6  -8   8       12.84       18.62     11.90 o
  -7  -7   8       19.19       28.20     23.49 o
  -6  -7   8       21.24       18.59     14.70 o
  -5  -7   8       34.23       49.18     13.54 o
  -4  -7   8      131.02      118.83     15.87 o
  -3  -7   8      209.80      209.46     19.14 o
  -2  -7   8      245.92      224.91     14.44 o
  -1  -7   8      391.81      391.13     16.83 o
   0  -7   8      361.70      356.21     15.30 o
   1  -7   8      113.75       97.52      9.13 o
   2  -7   8      296.55      309.90     20.55 o
   3  -7   8      152.57      155.29     15.95 o
   4  -7   8      113.61      104.54     17.02 o
   5  -7   8       67.58       76.22     15.71 o
   6  -7   8       78.25       67.04     16.65 o
  -8  -6   8       24.06       25.27     25.20 o
  -7  -6   8       24.42        9.79     17.70 o
  -6  -6   8      109.39       91.99     27.23 o
  -5  -6   8      383.40      424.59     30.39 o
  -4  -6   8      122.62      133.41     16.16 o
  -3  -6   8      233.69      238.36     25.17 o
  -2  -6   8      564.32      543.76     19.58 o
  -1  -6   8     1038.13     1020.25     37.27 o
   0  -6   8     1434.95     1370.21     27.64 o
   1  -6   8     2156.06     2142.40     35.48 o
   2  -6   8     1284.36     1280.52     39.46 o
   3  -6   8       38.07       48.28     10.19 o
   4  -6   8       16.34       28.54      9.16 o
   5  -6   8      251.39      288.53     24.41 o
   6  -6   8      219.00      246.74     25.40 o
  -8  -5   8        7.93       12.64     17.88 o
  -7  -5   8        2.01      -12.10     12.46 o
  -6  -5   8       63.83       66.63     16.26 o
  -5  -5   8      205.44      250.17     23.28 o
  -4  -5   8       38.98       39.17     10.49 o
  -3  -5   8      153.83      167.32     16.36 o
  -2  -5   8      808.93      782.27     31.55 o
  -1  -5   8      887.48      911.98     25.11 o
   0  -5   8      308.38      290.06     11.77 o
   1  -5   8      639.80      618.31     24.65 o
   2  -5   8      256.62      234.58     16.54 o
   3  -5   8       40.29       38.90      9.47 o
   4  -5   8       37.52       51.21     11.27 o
   5  -5   8      166.90      212.19     20.62 o
   6  -5   8      109.09       37.69     52.72 o
   7  -5   8       30.03       -4.81     15.21 o
  -8  -4   8       32.25        9.23     19.65 o
  -7  -4   8       43.16       51.46     23.44 o
  -6  -4   8       37.80       42.43     12.95 o
  -5  -4   8      128.47      154.35     29.25 o
  -4  -4   8      773.86      773.48     50.88 o
  -3  -4   8      683.86      640.15     30.15 o
  -2  -4   8     2257.27     2280.39     43.57 o
  -1  -4   8     2902.79     2793.37     36.89 o
   0  -4   8      908.27      860.31     17.23 o
   1  -4   8      733.18      717.68     25.35 o
   2  -4   8     2379.48     2383.79     49.20 o
   3  -4   8     1908.25     1871.39     47.38 o
   4  -4   8      115.40      110.05     14.55 o
   5  -4   8       66.03       70.63     13.76 o
   7  -4   8       61.23        4.60     18.21 o
  -8  -3   8       10.91       15.21     21.89 o
  -7  -3   8       47.66       67.38     26.55 o
  -6  -3   8       41.93       42.59     13.62 o
  -5  -3   8       45.84       39.72     12.30 o
  -4  -3   8      814.00      801.43     36.50 o
  -3  -3   8      434.60      447.47     24.87 o
  -2  -3   8     3204.65     3175.68    110.19 o
  -1  -3   8     1381.23     1385.74     30.20 o
   0  -3   8     3174.27     3210.88     55.68 o
   1  -3   8       50.86       53.46      8.30 o
   2  -3   8     2736.17     2696.53     50.17 o
   3  -3   8      552.80      599.19     25.85 o
   4  -3   8      261.19      268.00     19.32 o
   5  -3   8       18.99       22.96      8.75 o
   7  -3   8       44.56       -1.68     17.09 o
  -8  -2   8        1.82        7.60     20.16 o
  -7  -2   8       27.06       47.69     16.54 o
  -6  -2   8      115.64      132.20     20.96 o
  -5  -2   8      213.16      197.24     21.40 o
  -4  -2   8      284.58      286.26     22.51 o
  -3  -2   8     2048.84     1974.27     52.08 o
  -2  -2   8     3436.81     3404.53     78.47 o
  -1  -2   8     2237.52     2314.12     35.28 o
   0  -2   8     1627.88     1564.11     31.60 o
   1  -2   8     1000.28      912.26     26.42 o
   2  -2   8      809.91      779.98     25.42 o
   3  -2   8      813.42      793.40     28.49 o
   4  -2   8     1220.74     1236.66     39.50 o
   5  -2   8      170.31      185.39     18.08 o
   6  -2   8        0.93       -3.08     13.65 o
   7  -2   8       13.37       16.25     20.29 o
  -8  -1   8        8.87       11.75     19.81 o
  -7  -1   8        9.62       14.50     11.21 o
  -6  -1   8       91.24      127.93     20.53 o
  -5  -1   8      109.02      136.58     18.13 o
  -4  -1   8      296.24      303.11     35.88 o
  -3  -1   8      215.30      225.99     28.63 o
  -2  -1   8      560.03      537.78     40.86 o
  -1  -1   8     2257.26     2332.26     35.51 o
   0  -1   8     1435.21     1389.55     25.42 o
   1  -1   8      891.10      920.53     22.33 o
   2  -1   8      419.22      378.82     17.09 o
   3  -1   8      328.85      315.05     17.85 o
   4  -1   8      122.26      131.71     13.54 o
   5  -1   8       52.11       49.40     22.07 o
   6  -1   8        9.25      -12.66     12.66 o
   7  -1   8       27.06       -4.86     15.13 o
  -8   0   8       15.61       25.35     21.51 o
  -7   0   8        0.51       -2.50      8.79 o
  -6   0   8      268.80      274.74     40.61 o
  -5   0   8      859.50      877.04     66.44 o
  -4   0   8      560.06      559.13     48.41 o
  -3   0   8       45.23       35.85     13.71 o
  -2   0   8     1059.31      975.27     56.47 o
  -1   0   8     6846.72     6766.51    102.44 o
   0   0   8     2457.43     2574.92     60.73 o
   1   0   8      188.07      191.59      8.70 o
   2   0   8     1217.52     1168.41     27.71 o
   3   0   8     1765.87     1750.49     41.16 o
   4   0   8       14.44       29.48     11.25 o
   5   0   8        3.99       -2.64      9.81 o
   6   0   8      155.70      162.53     42.34 o
   7   0   8       61.68       85.76     35.47 o
  -8   1   8        7.69        3.14     11.97 o
  -7   1   8        8.28       -2.52     12.59 o
  -6   1   8       99.01      103.16     30.49 o
  -5   1   8      109.16      109.72     30.26 o
  -4   1   8      275.55      237.99     32.62 o
  -3   1   8      242.89      219.51     29.27 o
  -2   1   8      561.62      478.15     40.94 o
  -1   1   8     2138.33     2226.87     57.60 o
   0   1   8     1362.98     1300.36     56.61 o
   1   1   8      984.41      988.79     37.19 o
   2   1   8      465.41      472.17     17.02 o
   3   1   8      287.28      294.11     16.35 o
   4   1   8      115.71      116.13     12.76 o
   5   1   8       60.17       60.97     24.82 o
   6   1   8        5.78       10.25     15.15 o
   7   1   8       20.01       35.85     24.10 o
  -8   2   8        4.74        2.68     12.92 o
  -7   2   8       34.47       55.07     26.55 o
  -6   2   8      129.63      158.89     33.64 o
  -5   2   8      226.01      242.60     37.02 o
  -4   2   8      266.63      269.63     35.19 o
  -3   2   8     2017.76     1848.45     84.14 o
  -2   2   8     3517.16     3520.26    110.05 o
  -1   2   8     2307.45     2384.67     60.15 o
   0   2   8     1593.91     1528.05     46.13 o
   1   2   8      939.92      875.68     34.50 o
   2   2   8      860.73      805.92     21.82 o
   3   2   8      884.68      908.90     27.31 o
   4   2   8     1268.54     1192.92     75.98 o
   5   2   8      181.04      210.43     35.88 o
   6   2   8        6.21        5.59     13.48 o
   7   2   8       13.38       10.78     21.00 o
  -8   3   8       10.76       36.56     30.46 o
  -7   3   8       48.43       99.27     34.02 o
  -6   3   8       37.05       29.65     21.00 o
  -5   3   8       41.37       31.00     17.16 o
  -4   3   8      854.04      843.05     62.40 o
  -3   3   8      442.18      397.98     39.36 o
  -2   3   8     3083.63     3234.79    106.23 o
  -1   3   8     1302.66     1280.12     44.36 o
   0   3   8     3350.49     3362.84     79.67 o
   1   3   8       56.82       54.21     10.83 o
   2   3   8     2594.06     2609.10     39.70 o
   3   3   8      537.16      553.95     56.08 o
   4   3   8      309.26      297.77     37.38 o
   5   3   8       11.15        7.53     10.98 o
   6   3   8      110.56      106.28     32.57 o
   7   3   8       46.51       42.82     26.06 o
  -8   4   8       33.34       85.13     37.56 o
  -7   4   8       28.07       20.42     25.53 o
  -6   4   8       20.21        8.54     14.85 o
  -5   4   8      113.35      137.02     34.48 o
  -4   4   8      751.10      720.06     60.34 o
  -3   4   8      685.42      773.91     56.60 o
  -2   4   8     2322.23     2194.02     88.08 o
  -1   4   8     2916.18     2731.29     92.96 o
   0   4   8      809.67      751.26     32.46 o
   1   4   8      746.94      767.71     31.44 o
   2   4   8     2448.58     2389.72     54.51 o
   3   4   8     1911.65     1862.13     83.73 o
   4   4   8       82.19       82.94     24.56 o
   5   4   8       52.31       67.00     24.05 o
   6   4   8      235.49      241.02     40.20 o
  -8   5   8        8.98        9.99     26.98 o
  -7   5   8        1.52       10.30     21.23 o
  -6   5   8       63.50       50.01     25.33 o
  -5   5   8      215.27      281.96     43.84 o
  -4   5   8       32.92       40.45     20.80 o
  -3   5   8      137.59      125.61     25.63 o
  -2   5   8      831.36      774.09     53.78 o
  -1   5   8      966.67     1001.43     56.85 o
   0   5   8      273.66      255.25     19.99 o
   1   5   8      593.66      578.73     34.99 o
   2   5   8      246.72      235.66     17.31 o
   3   5   8       29.56       37.58     14.06 o
   4   5   8       27.13       39.03     17.04 o
   5   5   8      168.68      210.28     34.38 o
  -8   6   8       18.90       27.41     33.92 o
  -7   6   8       23.80        2.92     22.40 o
  -6   6   8       93.97       78.16     32.01 o
  -5   6   8      356.95      430.12     53.88 o
  -4   6   8      124.83      120.01     30.77 o
  -3   6   8      280.24      316.54     39.06 o
  -2   6   8      550.71      529.72     46.17 o
  -1   6   8      985.89      904.51     55.05 o
   0   6   8     1458.86     1390.34     77.23 o
   1   6   8     2162.49     2101.65     51.60 o
   2   6   8     1277.27     1338.11     64.91 o
   3   6   8       18.58       12.51      9.38 o
   4   6   8       18.09       44.24     16.91 o
  -7   7   8       19.07       -1.86     19.10 o
  -6   7   8       25.24       12.31     20.44 o
  -5   7   8       40.23       27.82     19.96 o
  -4   7   8      146.66      133.01     27.16 o
  -3   7   8      231.44      262.53     35.93 o
  -2   7   8      277.02      261.16     33.82 o
  -1   7   8      367.95      326.35     35.01 o
   0   7   8      321.76      318.85     32.06 o
   1   7   8      119.62      118.52     13.25 o
   2   7   8      332.08      292.08     29.44 o
   3   7   8      151.67      163.80     24.03 o
  -7   8   8       96.32       17.16     23.42 o
  -6   8   8      142.53      124.34     39.67 o
  -5   8   8       75.85       85.79     30.92 o
  -4   8   8      287.75      352.21     44.78 o
  -3   8   8      532.73      608.18     54.39 o
  -2   8   8      961.78     1041.71     67.64 o
  -1   8   8     1247.54     1226.48     67.64 o
   0   8   8      716.60      722.17     47.78 o
   1   8   8      267.59      267.86     19.90 o
   2   8   8      265.48      300.77     29.16 o
  -7   9   8       11.24      -15.41     19.12 o
  -6   9   8       31.60        7.17     20.98 o
  -5   9   8      137.91      179.72     34.89 o
  -4   9   8       45.58       63.77     22.91 o
  -3   9   8       39.93       72.62     23.60 o
  -2   9   8      183.50      204.76     32.39 o
  -1   9   8      525.18      475.20     44.12 o
   0   9   8       90.60      117.62     23.27 o
  -7  10   8        1.55       -3.05     20.21 o
  -6  10   8       48.56       -7.04     18.69 o
  -5  10   8      325.21      441.94     57.49 o
  -4  10   8      233.31      209.80     36.59 o
  -3  10   8       95.87       92.91     27.23 o
  -2  10   8      278.42      258.16     34.83 o
  -1  10   8     1059.68     1102.10     68.09 o
   0  10   8      570.64      593.41     46.86 o
  -6  11   8       21.86        0.36     18.99 o
  -5  11   8       35.46       41.37     21.23 o
  -4  11   8       25.50       14.65     14.37 o
  -3  11   8       74.74       66.19     24.18 o
  -2  11   8      126.35      149.76     27.72 o
  -1  11   8      152.29      150.63     27.87 o
   0  11   8      130.19      139.69     25.68 o
  -6  12   8      117.01      119.84     39.39 o
  -5  12   8       64.10       79.79     31.30 o
  -4  12   8       12.16       14.42     16.81 o
  -3  12   8       31.86       38.04     20.14 o
  -2  12   8      140.66      170.74     29.85 o
  -1  12   8       33.57       37.83     16.27 o
  -6  13   8        1.63       -3.41     16.60 o
  -5  13   8       29.98       53.55     28.12 o
  -4  13   8      219.79      257.24     44.40 o
  -3  13   8      285.01      314.02     44.85 o
  -2  13   8      147.01      134.76     29.34 o
  -1  13   8       55.70       80.98     23.80 o
  -5  14   8      145.96      135.37     42.23 o
  -4  14   8       63.47       56.07     28.68 o
  -3  14   8        4.44       -1.40     13.25 o
  -2  14   8      169.33      231.38     37.73 o
  -1  14   8      534.25      575.59     53.07 o
  -5  15   8      126.56      177.43     49.46 o
  -4  15   8        5.97       23.21     22.68 o
  -3  15   8      117.88      166.88     41.47 o
  -2  15   8       29.40       42.72     17.47 o
  -4  16   8      213.80      198.61     50.75 o
  -3  16   8      367.39      395.18     57.13 o
  -2  16   8       72.32       58.02     26.88 o
  -3  17   8        8.69       27.05     23.44 o
  -2 -17   9       53.30        3.53     17.01 o
  -1 -17   9       64.08       41.32     54.32 o
   0 -17   9       13.18       -1.93     16.30 o
   1 -17   9       72.36       69.70     26.56 o
  -3 -16   9       11.75        4.63     19.97 o
  -2 -16   9       18.22        1.89     12.05 o
  -1 -16   9       31.19       13.92     14.96 o
   0 -16   9        0.47       -7.04     13.12 o
   1 -16   9       80.54       31.99     34.78 o
   2 -16   9       34.76       19.77     18.40 o
  -4 -15   9      130.83      178.57     44.14 o
  -3 -15   9      132.35      222.59     46.89 o
  -2 -15   9       37.21       35.49     17.08 o
  -1 -15   9       16.63       19.44     14.31 o
   0 -15   9       60.49       65.28     20.72 o
   1 -15   9       16.73       15.73     15.68 o
   2 -15   9       31.17        5.59     18.93 o
   3 -15   9       79.33       23.81     38.11 o
  -5 -14   9       43.37       44.40     28.83 o
  -4 -14   9       44.58       54.39     27.92 o
  -3 -14   9       22.31       14.02     11.68 o
  -2 -14   9       32.72       47.24     17.20 o
  -1 -14   9       48.82       45.71     16.79 o
   0 -14   9       94.72       86.85     22.26 o
   1 -14   9       40.06       21.48     15.31 o
   2 -14   9       89.16       28.35     46.00 o
   3 -14   9       63.19       36.79     31.42 o
   4 -14   9       25.58       25.58     15.55 o
  -5 -13   9       50.11       51.92     28.20 o
  -4 -13   9        5.41       -6.08     14.26 o
  -3 -13   9       47.31       46.80     14.01 o
  -2 -13   9      275.52      305.20     23.45 o
  -1 -13   9      218.37      265.26     29.25 o
   0 -13   9       40.35       54.39     16.16 o
   1 -13   9      117.03      121.96     17.48 o
   2 -13   9      220.31      247.95     24.90 o
   3 -13   9       66.15       78.13     17.67 o
   4 -13   9       45.06       64.23     18.29 o
  -6 -12   9       26.11       28.76     21.59 o
  -5 -12   9       13.94       10.17     19.27 o
  -4 -12   9       25.16       43.99     20.49 o
  -3 -12   9       25.59       33.12     10.20 o
  -2 -12   9       82.91       82.49     14.99 o
  -1 -12   9       72.24       76.90     13.97 o
   0 -12   9      106.15      119.58     18.05 o
   1 -12   9      210.16      213.01     20.45 o
   2 -12   9      230.58      255.81     23.93 o
   3 -12   9       65.02       77.48     16.51 o
   4 -12   9       44.35       55.70     16.00 o
   5 -12   9       56.97       98.99     22.39 o
  -6 -11   9       15.27        8.09     19.63 o
  -5 -11   9      134.90      198.76     35.39 o
  -4 -11   9       84.73      106.95     21.58 o
  -3 -11   9       19.47       21.11      8.46 o
  -2 -11   9       21.58       28.84      9.27 o
  -1 -11   9      520.66      532.92     23.45 o
   0 -11   9      445.27      428.45     25.98 o
   1 -11   9       49.57       44.78     11.73 o
   2 -11   9      249.13      296.43     24.55 o
   3 -11   9      477.79      543.24     50.63 o
   4 -11   9       98.79      105.37     20.09 o
   5 -11   9       52.12       62.78     17.79 o
  -7 -10   9       35.59       42.11     26.29 o
  -6 -10   9       14.34       46.23     25.20 o
  -5 -10   9       33.85       25.63     17.34 o
  -4 -10   9       33.59       22.01     11.57 o
  -3 -10   9        1.59        4.87      6.59 o
  -2 -10   9      117.42      153.95     13.39 o
  -1 -10   9      139.09      151.44     13.02 o
   0 -10   9       18.56       18.55      7.66 o
   1 -10   9      226.54      207.58     19.18 o
   2 -10   9      340.04      325.93     26.81 o
   3 -10   9      162.96      160.65     19.17 o
   4 -10   9      100.19      104.96     18.44 o
   5 -10   9       11.06       16.65     11.91 o
  -7  -9   9       31.32       71.30     30.41 o
  -6  -9   9      180.50      230.65     39.03 o
  -5  -9   9       53.95       40.71     19.02 o
  -4  -9   9        9.13       18.32      9.18 o
  -3  -9   9      652.31      707.16     31.06 o
  -2  -9   9      970.88      977.56     30.17 o
  -1  -9   9       15.03       15.60      5.71 o
   0  -9   9      227.32      218.58     13.85 o
   1  -9   9      612.98      646.71     31.23 o
   2  -9   9      486.71      501.34     28.73 o
   3  -9   9       92.49       98.54     16.74 o
   4  -9   9      254.38      313.55     26.74 o
   5  -9   9      150.67      168.57     24.79 o
   6  -9   9        5.42       -1.59     13.66 o
  -7  -8   9        1.21       12.26     17.88 o
  -6  -8   9       67.67       85.41     28.20 o
  -5  -8   9      117.84      151.18     23.37 o
  -4  -8   9       84.10       76.72     16.37 o
  -3  -8   9      140.62      182.58     19.34 o
  -2  -8   9      197.18      211.77     14.11 o
  -1  -8   9       12.26       11.57      5.62 o
   0  -8   9     1406.70     1423.91     32.45 o
   1  -8   9      195.93      202.78     17.26 o
   2  -8   9      461.01      446.50     25.82 o
   3  -8   9       65.78       73.22     14.04 o
   4  -8   9      531.19      579.02     33.55 o
   5  -8   9       56.14       62.52     15.47 o
   6  -8   9       40.26       55.66     20.79 o
  -7  -7   9       67.75       78.82     32.95 o
  -6  -7   9       41.57       39.59     20.29 o
  -5  -7   9      330.04      319.75     27.33 o
  -4  -7   9      760.97      803.28     42.44 o
  -3  -7   9       76.70       95.32     14.76 o
  -2  -7   9       72.73       74.66      9.09 o
  -1  -7   9      951.28      883.29     38.30 o
   0  -7   9      787.92      777.54     22.57 o
   1  -7   9       38.09       40.24      8.71 o
   2  -7   9      267.82      277.53     20.08 o
   3  -7   9      280.00      350.06     23.81 o
   4  -7   9       53.25       66.38     13.55 o
   5  -7   9       11.88        8.86     12.17 o
   6  -7   9       93.86      125.64     28.68 o
  -7  -6   9       29.93       46.81     23.21 o
  -6  -6   9       36.94       48.28     14.21 o
  -5  -6   9      116.30      121.96     19.10 o
  -4  -6   9       84.10       76.51     15.43 o
  -3  -6   9      279.82      273.02     21.74 o
  -2  -6   9      106.55      111.24      9.47 o
  -1  -6   9       91.68       86.59      8.46 o
   0  -6   9      173.27      169.38     10.15 o
   1  -6   9      436.60      397.66     21.69 o
   2  -6   9      377.18      384.59     22.27 o
   3  -6   9        4.76       -1.94      4.87 o
   4  -6   9       22.42       30.62      9.73 o
   5  -6   9      142.26      180.90     42.36 o
   6  -6   9      114.72      102.65     58.15 o
  -8  -5   9        4.05        0.28     20.11 o
  -7  -5   9       14.52        7.02     14.90 o
  -6  -5   9      224.75      279.36     27.98 o
  -5  -5   9      120.38      138.41     18.71 o
  -4  -5   9       49.15       62.73     13.82 o
  -3  -5   9      811.39      798.10     34.97 o
  -2  -5   9      976.98      997.02     26.23 o
  -1  -5   9      137.21      147.18      9.77 o
   0  -5   9      300.94      297.61     11.31 o
   1  -5   9     2854.14     2820.02     79.94 o
   2  -5   9     1206.69     1151.48     36.74 o
   3  -5   9        9.13        7.19      5.62 o
   4  -5   9       12.09       20.12      7.98 o
   5  -5   9      400.98      486.00     40.38 o
   6  -5   9      152.52        8.03     14.80 o
  -8  -4   9       13.77       13.60     20.42 o
  -7  -4   9        4.90        4.45     13.88 o
  -6  -4   9        3.41        9.56      9.90 o
  -5  -4   9       34.01       45.59     12.98 o
  -4  -4   9      148.71      166.24     17.91 o
  -3  -4   9      126.00      119.64     13.92 o
  -2  -4   9      248.44      242.42     21.64 o
  -1  -4   9      459.02      444.94     14.84 o
   0  -4   9       37.49       34.64      7.49 o
   1  -4   9      852.11      895.10     42.49 o
   2  -4   9      516.23      499.89     23.06 o
   3  -4   9      187.53      194.93     16.21 o
   4  -4   9       20.99       32.69      8.92 o
   5  -4   9      112.19      126.68     24.88 o
   6  -4   9       47.09       -0.51     14.04 o
  -8  -3   9       22.60       25.02     22.04 o
  -7  -3   9       54.85       48.66     16.21 o
  -6  -3   9        2.99       16.28     10.10 o
  -5  -3   9       67.08       75.24     16.88 o
  -4  -3   9      823.43      840.75     38.59 o
  -3  -3   9      742.33      832.64     34.42 o
  -2  -3   9      469.27      439.73     19.41 o
  -1  -3   9     1225.65     1154.47     33.71 o
   0  -3   9      640.70      625.57     30.99 o
   1  -3   9       77.27       83.81      9.67 o
   2  -3   9      986.23      942.95     30.37 o
   3  -3   9     1522.14     1575.34     42.66 o
   4  -3   9      311.23      353.75     30.84 o
   5  -3   9       30.11       38.84     14.04 o
   6  -3   9       67.51       -2.08     17.19 o
  -8  -2   9        4.52       -0.56     17.29 o
  -7  -2   9        2.64       14.36     11.65 o
  -6  -2   9        1.63        3.62      7.97 o
  -5  -2   9       38.43       30.81     11.51 o
  -4  -2   9       59.28       63.25     13.07 o
  -3  -2   9      170.93      156.41     15.17 o
  -2  -2   9      966.82      978.36     28.31 o
  -1  -2   9     1917.21     1880.80     31.63 o
   0  -2   9      207.56      195.93     11.71 o
   1  -2   9       76.27       70.27      8.57 o
   2  -2   9      398.19      376.74     26.40 o
   3  -2   9      196.38      209.32     15.37 o
   4  -2   9      245.82      316.24     28.49 o
   5  -2   9       40.85       49.68     25.73 o
   6  -2   9       37.66        1.96     17.09 o
   7  -2   9        2.76        7.48     20.62 o
  -8  -1   9        4.57        7.53     20.09 o
  -7  -1   9       24.75       23.66     12.51 o
  -6  -1   9      460.57      526.15     37.90 o
  -5  -1   9      602.92      647.03     38.34 o
  -4  -1   9      133.74      131.76     25.12 o
  -3  -1   9      462.38      470.34     42.82 o
  -2  -1   9     2308.12     2249.68     89.10 o
  -1  -1   9     1536.31     1559.74     29.15 o
   0  -1   9      543.90      540.62     30.12 o
   1  -1   9      994.09      960.84     26.52 o
   2  -1   9      464.85      455.38     19.06 o
   3  -1   9       65.71       70.95     15.26 o
   4  -1   9        3.59        1.96      6.11 o
   5  -1   9       71.31       82.64     28.38 o
   6  -1   9       51.46       30.18     23.85 o
   7  -1   9       13.09        2.47     15.84 o
  -8   0   9       14.32        8.27     16.08 o
  -7   0   9        0.24        3.07      9.23 o
  -6   0   9       49.68       48.06     22.55 o
  -5   0   9       19.39       30.72     16.40 o
  -4   0   9        2.94       -1.88      6.84 o
  -3   0   9       10.49        8.80      8.67 o
  -2   0   9      454.00      461.24     40.94 o
  -1   0   9      471.23      501.42     29.41 o
   0   0   9       60.06       58.37     11.98 o
   1   0   9      248.73      228.86     19.84 o
   2   0   9      316.18      313.58     23.99 o
   3   0   9      213.45      229.75     21.55 o
   4   0   9        7.92       -3.40      7.91 o
   5   0   9        0.60       -7.07      8.09 o
   6   0   9       59.20       54.51     26.90 o
   7   0   9       61.33      105.90     38.95 o
  -8   1   9        1.66        2.40     13.75 o
  -7   1   9       20.42       20.44     19.68 o
  -6   1   9      463.60      520.10     57.85 o
  -5   1   9      603.28      685.58     61.33 o
  -4   1   9      113.02      102.16     27.92 o
  -3   1   9      469.91      433.25     42.46 o
  -2   1   9     2394.11     2292.42     91.74 o
  -1   1   9     1543.44     1508.21     50.21 o
   0   1   9      580.52      590.25     30.91 o
   1   1   9     1012.15      918.02     38.13 o
   2   1   9      449.04      462.82     27.61 o
   3   1   9       29.88       26.31      9.29 o
   4   1   9        1.75        5.24      9.69 o
   5   1   9       87.93      144.35     37.20 o
   6   1   9       51.94       47.19     26.70 o
   7   1   9       10.98        8.16     24.64 o
  -8   2   9        4.65       -4.99     12.98 o
  -7   2   9        4.00       -2.85     16.99 o
  -6   2   9        0.87        2.14     12.84 o
  -5   2   9       33.27       35.67     18.82 o
  -4   2   9       72.59       83.78     25.22 o
  -3   2   9      181.76      158.10     27.21 o
  -2   2   9      880.70      888.84     58.07 o
  -1   2   9     1774.88     1779.88     55.01 o
   0   2   9      186.52      176.30     17.14 o
   1   2   9       93.89       86.21     12.21 o
   2   2   9      344.91      332.31     23.07 o
   3   2   9      164.34      180.79     18.12 o
   4   2   9      261.25      243.87     35.93 o
   5   2   9       40.82       53.70     23.34 o
   6   2   9       25.74        2.62     14.80 o
   7   2   9        6.35       17.70     24.74 o
  -8   3   9       26.91       30.79     27.31 o
  -7   3   9       60.46      113.05     38.45 o
  -6   3   9        5.46        4.09     11.90 o
  -5   3   9       56.66       55.25     22.86 o
  -4   3   9      801.63      726.21     60.16 o
  -3   3   9      728.91      705.01     56.02 o
  -2   3   9      463.43      435.87     41.42 o
  -1   3   9     1313.57     1246.41     46.30 o
   0   3   9      602.11      581.34     30.31 o
   1   3   9       64.15       54.19     10.98 o
   2   3   9     1059.17      999.23     38.75 o
   3   3   9     1562.80     1661.31     84.85 o
   4   3   9      271.67      300.24     39.77 o
   5   3   9       16.28       11.75     13.98 o
   6   3   9       84.18      103.49     34.25 o
  -8   4   9       15.45        7.37     27.13 o
  -7   4   9        6.65        5.64     20.82 o
  -6   4   9        5.57       -1.78     13.17 o
  -5   4   9       43.83       61.23     25.30 o
  -4   4   9      159.73      181.57     31.68 o
  -3   4   9      128.86      127.72     25.17 o
  -2   4   9      271.28      269.83     33.26 o
  -1   4   9      522.32      447.18     40.10 o
   0   4   9       29.46       32.35      9.29 o
   1   4   9      767.95      726.02     34.53 o
   2   4   9      458.93      448.12     28.99 o
   3   4   9      199.28      215.59     30.00 o
   4   4   9       27.24       34.66     15.61 o
   5   4   9      118.99      121.39     32.75 o
   6   4   9       52.10       39.16     26.16 o
  -8   5   9        1.93       11.16     27.23 o
  -7   5   9       15.29        9.10     21.92 o
  -6   5   9      228.50      237.16     43.35 o
  -5   5   9      125.78      125.56     35.90 o
  -4   5   9       28.65       36.46     19.07 o
  -3   5   9      748.98      713.45     57.44 o
  -2   5   9      945.35      912.82     61.33 o
  -1   5   9       92.98       85.76     22.58 o
   0   5   9      321.17      334.62     23.37 o
   1   5   9     2910.88     2856.40     64.66 o
   2   5   9     1265.68     1177.38     60.44 o
   3   5   9       15.07       14.39      9.89 o
   4   5   9       24.13       42.95     19.50 o
   5   5   9      411.21      452.14     50.98 o
  -7   6   9       29.15       -5.11     20.39 o
  -6   6   9       37.14       69.47     32.47 o
  -5   6   9      121.32      129.17     36.59 o
  -4   6   9       97.71       73.38     24.03 o
  -3   6   9      309.74      293.73     38.32 o
  -2   6   9      132.21      147.63     26.93 o
  -1   6   9       85.20       83.09     22.17 o
   0   6   9      169.63      164.74     17.19 o
   1   6   9      433.66      432.07     25.24 o
   2   6   9      368.62      362.23     34.83 o
   3   6   9        0.29       -2.90      6.61 o
   4   6   9       31.24       25.63     16.53 o
  -7   7   9       68.32       13.78     20.24 o
  -6   7   9       37.49       51.82     28.38 o
  -5   7   9      309.04      330.42     49.35 o
  -4   7   9      744.97      851.16     70.25 o
  -3   7   9       80.26       62.50     22.12 o
  -2   7   9       59.97       53.09     19.76 o
  -1   7   9     1003.23     1029.58     62.60 o
   0   7   9      856.07      875.20     37.80 o
   1   7   9       60.13       52.95     11.44 o
   2   7   9      226.28      227.87     27.44 o
   3   7   9      282.85      314.25     34.71 o
  -7   8   9        0.48       -2.62     20.06 o
  -6   8   9       72.42       70.58     32.60 o
  -5   8   9      129.57      189.45     37.89 o
  -4   8   9       73.01       60.95     25.25 o
  -3   8   9      119.97      138.73     27.97 o
  -2   8   9      227.70      190.60     31.50 o
  -1   8   9        9.64       12.38     13.81 o
   0   8   9     1289.35     1348.25     69.21 o
   1   8   9      165.31      154.81     15.83 o
   2   8   9      526.70      465.41     39.16 o
  -7   9   9       28.21        8.87     23.62 o
  -5   9   9       64.84       83.22     30.77 o
  -4   9   9       24.69       20.75     15.89 o
  -3   9   9      646.14      720.01     62.68 o
  -2   9   9      957.91      978.12     68.96 o
  -1   9   9       37.39       26.62     16.02 o
   0   9   9      305.50      298.94     35.42 o
  -7  10   9       40.45        1.47     19.38 o
  -6  10   9       12.55       -6.46     15.36 o
  -5  10   9       31.63       65.14     26.90 o
  -4  10   9       45.68       41.32     20.77 o
  -3  10   9        5.39       -2.87      9.94 o
  -2  10   9      101.12      121.84     25.40 o
  -1  10   9      149.00      136.49     27.46 o
   0  10   9       32.57       32.78     15.61 o
  -6  11   9       21.44       31.63     21.10 o
  -5  11   9      136.73      109.82     36.11 o
  -4  11   9       78.08      120.80     34.22 o
  -3  11   9       25.93       25.91     15.03 o
  -2  11   9       25.93       42.89     17.85 o
  -1  11   9      517.54      561.68     51.62 o
   0  11   9      435.67      412.45     41.09 o
  -6  12   9       26.13       38.57     26.27 o
  -5  12   9       16.18       -0.81     17.39 o
  -4  12   9       32.20       31.10     20.62 o
  -3  12   9       36.05       33.46     18.18 o
  -2  12   9       93.52      125.63     26.47 o
  -1  12   9       72.18       65.04     22.81 o
  -5  13   9       46.23       32.01     23.57 o
  -4  13   9        0.45       -2.08     11.52 o
  -3  13   9       45.37       57.67     24.31 o
  -2  13   9      286.47      338.35     45.16 o
  -1  13   9      218.69      244.05     35.55 o
  -5  14   9       47.24       52.23     28.45 o
  -4  14   9       51.53       79.76     33.26 o
  -3  14   9       27.17       32.67     19.91 o
  -2  14   9       22.02       19.45     15.89 o
  -4  15   9      127.43      127.36     40.43 o
  -3  15   9      131.41      124.92     35.88 o
  -2  15   9       45.55       71.63     25.35 o
  -3  16   9        7.44       20.70     21.77 o
  -1 -17  10       13.50       20.05     20.68 o
   0 -17  10       36.18       34.22     22.18 o
  -3 -16  10       73.84       10.22     18.41 o
  -2 -16  10       75.52       74.61     30.61 o
  -1 -16  10        6.06       -9.39     14.47 o
   0 -16  10        1.44       -2.72     14.77 o
   1 -16  10      231.82      256.73     47.09 o
  -3 -15  10       63.79        6.18     14.98 o
  -2 -15  10       12.88        9.64     14.45 o
  -1 -15  10       83.62      116.91     26.55 o
   0 -15  10       35.82       24.95     17.60 o
   1 -15  10      146.27       66.86     63.12 o
   2 -15  10       23.72        3.52     15.07 o
  -5 -14  10       21.60       36.11     26.42 o
  -4 -14  10       65.83       85.99     31.61 o
  -3 -14  10       65.49       72.70     21.06 o
  -2 -14  10        6.42        9.33     13.10 o
  -1 -14  10       87.18      128.87     26.29 o
   0 -14  10      387.05      413.49     38.96 o
   1 -14  10      158.85      115.76     91.02 o
   2 -14  10       46.71       26.21     25.01 o
   3 -14  10      106.49      103.82     33.63 o
  -5 -13  10        2.51        1.27     20.95 o
  -4 -13  10       18.67       23.37     19.12 o
  -3 -13  10      170.49      201.84     26.56 o
  -2 -13  10       52.67       59.93     17.81 o
  -1 -13  10      185.90      195.77     26.10 o
   0 -13  10       33.45       34.56     15.72 o
   1 -13  10       99.46      124.92     19.63 o
   2 -13  10      227.74      245.87     28.70 o
   3 -13  10      130.10      148.40     24.44 o
   4 -13  10       59.27       86.98     20.29 o
  -6 -12  10       88.17       98.10     35.90 o
  -5 -12  10      149.89      174.73     39.77 o
  -4 -12  10       31.52       34.96     18.41 o
  -3 -12  10       97.75      131.00     19.05 o
  -2 -12  10      516.23      506.67     38.23 o
  -1 -12  10      211.11      206.46     25.19 o
   0 -12  10       35.04       47.54     12.67 o
   1 -12  10      498.80      564.04     33.28 o
   2 -12  10      648.74      656.84     37.42 o
   3 -12  10       67.51       95.01     19.35 o
   4 -12  10       35.88       68.91     17.69 o
  -6 -11  10       17.45       28.91     25.33 o
  -5 -11  10       22.84       27.23     20.11 o
  -4 -11  10        3.25       -2.80     13.54 o
  -3 -11  10       94.21      102.08     16.07 o
  -2 -11  10      115.55      113.54     21.78 o
  -1 -11  10       34.53       40.50     10.60 o
   0 -11  10      108.52      126.43     16.30 o
   1 -11  10      192.09      190.92     19.14 o
   2 -11  10      173.62      211.76     21.41 o
   3 -11  10       72.67       73.75     15.88 o
   4 -11  10       69.65       68.55     17.74 o
   5 -11  10       52.03       67.55     24.15 o
  -6 -10  10       29.63       42.34     23.34 o
  -5 -10  10       72.09       81.77     25.20 o
  -4 -10  10       36.95       56.73     15.39 o
  -3 -10  10       33.17       52.95     11.79 o
  -2 -10  10      364.33      395.33     20.59 o
  -1 -10  10      479.78      430.30     26.34 o
   0 -10  10      223.48      199.85     18.48 o
   1 -10  10       67.70       67.02     13.20 o
   2 -10  10      204.43      211.68     19.91 o
   3 -10  10      267.34      289.13     30.31 o
   4 -10  10      100.44      143.64     20.89 o
   5 -10  10       49.53       58.47     22.69 o
  -7  -9  10        5.93       17.88     19.86 o
  -6  -9  10       16.07       -2.97     14.77 o
  -5  -9  10       27.66       45.51     14.28 o
  -4  -9  10       28.73       26.91     10.30 o
  -3  -9  10       45.58       54.47     11.14 o
  -2  -9  10      106.16      115.31     15.94 o
  -1  -9  10      260.10      286.33     28.18 o
   0  -9  10       31.86       39.60      9.48 o
   1  -9  10       31.70       38.09     10.51 o
   2  -9  10      139.92      165.52     17.49 o
   3  -9  10      182.92      193.76     20.04 o
   4  -9  10       97.95      119.58     26.39 o
   5  -9  10       49.07       53.67     20.16 o
  -7  -8  10       83.81      121.01     36.59 o
  -6  -8  10      100.48       97.03     30.28 o
  -5  -8  10       15.52       25.31     11.07 o
  -4  -8  10       13.54       12.13      9.37 o
  -3  -8  10      358.12      365.84     26.95 o
  -2  -8  10      316.00      339.20     17.99 o
  -1  -8  10      256.01      264.29     19.46 o
   0  -8  10      491.49      497.09     26.21 o
   1  -8  10      192.95      196.55     17.27 o
   2  -8  10      166.78      178.24     17.66 o
   3  -8  10       89.68      121.48     17.36 o
   4  -8  10      328.27      423.74     40.14 o
   5  -8  10       85.79      105.78     26.31 o
  -7  -7  10        8.47       19.88     21.61 o
  -6  -7  10       65.91       67.15     24.61 o
  -5  -7  10        1.93        3.52      8.15 o
  -4  -7  10       91.70      115.51     22.71 o
  -3  -7  10      263.20      267.30     22.49 o
  -2  -7  10      451.73      444.53     19.40 o
  -1  -7  10       46.11       55.52     10.90 o
   0  -7  10     1078.90     1078.57     36.92 o
   1  -7  10      272.45      258.33     18.94 o
   2  -7  10      188.91      189.49     16.84 o
   3  -7  10        3.90        5.71      6.80 o
   4  -7  10      153.51      177.45     26.04 o
   5  -7  10       27.21       33.23     31.41 o
   6  -7  10       20.70       32.71     18.34 o
  -7  -6  10       24.47       22.96     22.02 o
  -6  -6  10       63.35       68.07     17.29 o
  -5  -6  10      167.85      176.82     21.26 o
  -4  -6  10      619.71      669.10     36.20 o
  -3  -6  10      776.77      789.59     37.61 o
  -2  -6  10      632.65      617.69     21.95 o
  -1  -6  10       27.47       26.79      5.91 o
   0  -6  10      150.37      153.70     14.01 o
   1  -6  10     1291.25     1350.93     40.73 o
   2  -6  10      700.03      745.60     31.57 o
   3  -6  10        1.40        7.73      6.44 o
   4  -6  10        3.11        3.24      8.91 o
   5  -6  10      268.96      311.16     35.14 o
   6  -6  10      108.90      -11.52     13.30 o
  -7  -5  10       22.06       40.91     23.34 o
  -6  -5  10        7.80       16.38     10.51 o
  -5  -5  10      150.60      173.83     20.88 o
  -4  -5  10       88.98       99.49     16.13 o
  -3  -5  10      712.39      694.97     33.29 o
  -2  -5  10      278.77      279.13     17.22 o
  -1  -5  10      303.90      270.63     12.64 o
   0  -5  10      340.33      357.19     19.59 o
   1  -5  10      744.95      741.83     28.79 o
   2  -5  10      267.14      287.24     19.07 o
   3  -5  10        6.63        9.51      8.72 o
   4  -5  10       41.02       48.68     16.08 o
   5  -5  10       91.00       51.22     44.88 o
   6  -5  10       95.32       -8.72     15.76 o
  -8  -4  10       29.20       29.55     24.77 o
  -7  -4  10      174.86      250.91     40.17 o
  -6  -4  10       61.60       66.28     16.74 o
  -5  -4  10       62.20       96.26     18.09 o
  -4  -4  10      413.91      479.43     30.33 o
  -3  -4  10     1010.39     1053.68     61.48 o
  -2  -4  10      443.47      431.08     20.08 o
  -1  -4  10      764.83      746.95     18.87 o
   0  -4  10     1058.78      996.14     30.59 o
   1  -4  10      283.51      275.29     17.07 o
   2  -4  10      144.96      159.70     13.75 o
   3  -4  10      158.98      184.90     22.74 o
   4  -4  10      286.90      321.61     31.44 o
   5  -4  10       89.44       96.25     22.62 o
   6  -4  10       30.00        4.98     16.02 o
  -8  -3  10        0.15       -0.08     17.95 o
  -7  -3  10       40.04       49.08     16.59 o
  -6  -3  10      140.86      173.61     22.93 o
  -5  -3  10      131.15      127.51     19.26 o
  -4  -3  10        3.38        6.42      6.49 o
  -3  -3  10      346.84      348.85     23.14 o
  -2  -3  10      666.00      642.31     23.96 o
  -1  -3  10      646.56      610.69     18.31 o
   0  -3  10      565.86      569.08     21.74 o
   1  -3  10      660.44      630.94     23.53 o
   2  -3  10      759.30      726.31     40.75 o
   3  -3  10      316.73      360.01     30.34 o
   4  -3  10      505.58      501.92     37.69 o
   5  -3  10      110.12       93.33     20.82 o
   6  -3  10       48.54       -5.34     14.57 o
  -8  -2  10       15.08       43.84     26.19 o
  -7  -2  10      125.06      149.64     26.30 o
  -6  -2  10      357.85      450.64     35.37 o
  -5  -2  10       81.35       71.82     16.10 o
  -4  -2  10       68.70       68.73     13.86 o
  -3  -2  10      721.27      715.76     84.84 o
  -2  -2  10     1705.09     1676.55     37.93 o
  -1  -2  10      333.76      334.06     16.34 o
   0  -2  10      220.31      225.16     12.53 o
   1  -2  10      917.81      852.93     41.30 o
   2  -2  10      337.82      335.77     27.58 o
   3  -2  10       75.42       88.45     18.53 o
   4  -2  10      129.35      158.44     21.55 o
   5  -2  10      269.83      306.27     48.82 o
   6  -2  10       14.69       -8.65     10.22 o
  -8  -1  10        1.09        2.90     18.71 o
  -7  -1  10       30.32       41.67     22.36 o
  -6  -1  10      116.69      149.00     23.24 o
  -5  -1  10      103.10       90.18     17.92 o
  -4  -1  10       81.15       95.93     15.02 o
  -3  -1  10       69.94       79.13     22.02 o
  -2  -1  10      146.88      160.05     13.80 o
  -1  -1  10      524.84      539.08     16.94 o
   0  -1  10      132.42      116.70     15.20 o
   1  -1  10      364.87      354.15     26.46 o
   2  -1  10      196.16      197.21     20.75 o
   3  -1  10       56.61       52.32     13.67 o
   4  -1  10        9.22        3.20      8.14 o
   5  -1  10       22.29       19.04     17.95 o
   6  -1  10       54.83        0.36     12.92 o
  -8   0  10        2.83        4.89     15.04 o
  -7   0  10        0.68        5.74     10.78 o
  -6   0  10      175.32      181.93     23.97 o
  -5   0  10     1059.04     1106.37     78.85 o
  -4   0  10      511.02      559.34     53.60 o
  -3   0  10       47.22       58.51     20.49 o
  -2   0  10      220.45      208.22     28.78 o
  -1   0  10     2064.50     1963.49     60.79 o
   0   0  10      785.03      756.40     37.13 o
   1   0  10       14.10       22.57      8.79 o
   2   0  10      316.20      282.32     24.15 o
   3   0  10      605.97      585.88     35.36 o
   4   0  10      109.88      133.85     29.95 o
   5   0  10        3.95        5.62     14.75 o
   6   0  10       53.18       67.61     33.03 o
  -8   1  10        0.98        6.94     14.50 o
  -7   1  10       26.31       34.89     25.38 o
  -6   1  10      105.88      124.31     35.42 o
  -5   1  10      108.73       92.12     29.19 o
  -4   1  10       94.16       96.16     28.20 o
  -3   1  10       55.42       40.73     16.65 o
  -2   1  10      147.17      125.28     24.10 o
  -1   1  10      533.61      515.48     31.27 o
   0   1  10      123.93      115.66     15.06 o
   1   1  10      307.71      285.17     22.82 o
   2   1  10      218.73      238.91     21.65 o
   3   1  10       82.65       77.67     15.77 o
   4   1  10        2.25       12.92     13.76 o
   5   1  10       20.82       58.00     25.86 o
   6   1  10       57.38       93.06     35.11 o
  -8   2  10       10.13        5.72     14.62 o
  -7   2  10      113.35      175.88     46.58 o
  -6   2  10      354.26      378.43     51.82 o
  -5   2  10       93.00      158.54     33.36 o
  -4   2  10       61.38       57.11     22.68 o
  -3   2  10      676.85      751.39     58.86 o
  -2   2  10     1755.11     1691.77     83.07 o
  -1   2  10      386.24      372.66     26.46 o
   0   2  10      172.88      161.85     19.97 o
   1   2  10      909.50      765.25     36.68 o
   2   2  10      355.49      364.54     26.00 o
   3   2  10       41.04       41.03     11.38 o
   4   2  10       98.72       85.03     27.41 o
   5   2  10      277.86      262.86     41.98 o
   6   2  10       19.93       22.60     21.38 o
  -8   3  10        0.39      -13.55     22.07 o
  -7   3  10       39.35       57.77     30.69 o
  -6   3  10      138.66      144.37     38.80 o
  -5   3  10      114.68      137.71     36.61 o
  -4   3  10        6.23       10.98     11.95 o
  -3   3  10      382.45      415.02     44.95 o
  -2   3  10      619.14      620.64     52.15 o
  -1   3  10      573.23      551.18     45.97 o
   0   3  10      643.46      618.85     33.20 o
   1   3  10      739.56      695.54     34.18 o
   2   3  10      667.19      623.30     37.75 o
   3   3  10      278.92      278.75     38.19 o
   4   3  10      548.35      552.40     55.07 o
   5   3  10      120.20      150.04     31.86 o
   6   3  10       34.07       23.14     20.80 o
  -8   4  10       28.92       52.20     37.73 o
  -7   4  10      184.43      283.23     51.51 o
  -6   4  10       69.50       63.52     28.61 o
  -5   4  10       61.84       50.34     25.48 o
  -4   4  10      420.16      438.94     50.78 o
  -3   4  10     1063.09     1101.54     72.70 o
  -2   4  10      478.36      483.46     46.73 o
  -1   4  10      742.95      691.97     36.39 o
   0   4  10     1018.27      946.52     54.29 o
   1   4  10      306.59      322.85     23.18 o
   2   4  10      199.82      212.78     28.16 o
   3   4  10      176.40      178.57     31.00 o
   4   4  10      275.68      294.47     40.86 o
   5   4  10       72.24       76.69     26.49 o
   6   4  10       22.61       26.19     20.90 o
  -7   5  10       24.16       -1.45     18.18 o
  -6   5  10       11.10        6.81     18.79 o
  -5   5  10      168.27      221.67     39.72 o
  -4   5  10       85.41       97.31     27.28 o
  -3   5  10      651.12      598.27     54.24 o
  -2   5  10      235.42      186.12     30.84 o
  -1   5  10      344.48      350.18     37.53 o
   0   5  10      383.59      366.34     26.83 o
   1   5  10      703.01      654.71     33.01 o
   2   5  10      242.17      249.43     20.02 o
   3   5  10        2.62       15.64     12.69 o
   4   5  10       24.43       18.74     15.15 o
   5   5  10       89.28      113.81     32.34 o
  -7   6  10       26.71       -6.74     12.59 o
  -6   6  10       71.01       74.93     31.76 o
  -5   6  10      172.48      178.95     36.74 o
  -4   6  10      636.12      589.09     58.23 o
  -3   6  10      801.93      766.39     61.99 o
  -2   6  10      653.27      593.69     53.35 o
  -1   6  10       35.19       42.82     17.37 o
   0   6  10      157.79      168.79     18.19 o
   1   6  10     1299.54     1258.00     48.65 o
   2   6  10      706.33      786.91     55.15 o
   3   6  10        9.64       20.54     15.74 o
   4   6  10        0.56        5.16     10.93 o
  -7   7  10       10.44        4.73     23.21 o
  -6   7  10       72.76      115.18     39.97 o
  -5   7  10        0.91       -8.54     12.31 o
  -4   7  10       74.31       72.87     27.54 o
  -3   7  10      260.13      296.78     39.69 o
  -2   7  10      491.35      526.18     49.58 o
  -1   7  10       29.29       50.73     19.45 o
   0   7  10      969.21      899.63     40.58 o
   1   7  10      256.70      256.89     21.23 o
   2   7  10      233.93      204.23     27.33 o
   3   7  10        0.05       -6.25      8.31 o
  -7   8  10       81.78        9.64     23.11 o
  -6   8  10       93.90       -7.86     20.04 o
  -5   8  10       10.28       15.97     15.66 o
  -4   8  10       15.52       13.02     14.11 o
  -3   8  10      374.32      418.96     48.03 o
  -2   8  10      288.76      318.88     39.84 o
  -1   8  10      268.90      243.87     35.19 o
   0   8  10      575.76      571.95     48.46 o
   1   8  10      209.47      234.03     28.71 o
  -7   9  10        6.49      -13.65     17.01 o
  -6   9  10       16.21       -4.14     16.30 o
  -5   9  10       29.04       38.42     21.66 o
  -4   9  10       21.58       24.16     15.54 o
  -3   9  10       36.59       18.66     14.57 o
  -2   9  10       94.16       87.65     25.58 o
  -1   9  10      232.68      234.26     34.68 o
   0   9  10       21.13       26.44     14.77 o
  -6  10  10       25.05       23.82     23.19 o
  -5  10  10       58.37       76.31     29.60 o
  -4  10  10       38.20       59.75     24.08 o
  -3  10  10       40.05       57.87     22.93 o
  -2  10  10      393.36      408.46     46.48 o
  -1  10  10      499.17      566.43     52.10 o
   0  10  10      224.64      215.14     32.04 o
  -6  11  10       18.34       15.13     21.54 o
  -5  11  10       21.79       16.22     19.81 o
  -4  11  10        1.82        8.16     16.91 o
  -3  11  10       74.13       75.01     26.29 o
  -2  11  10       92.24      107.25     30.41 o
  -1  11  10       34.34       51.11     20.14 o
  -6  12  10       91.17      114.32     40.17 o
  -5  12  10      157.24      167.26     46.61 o
  -4  12  10       18.82       17.26     18.82 o
  -3  12  10       98.99      127.97     34.71 o
  -2  12  10      548.99      549.04     57.11 o
  -1  12  10      230.68      283.71     37.35 o
  -5  13  10        1.52       12.38     20.11 o
  -4  13  10       24.64       19.58     20.32 o
  -3  13  10      185.37      168.86     36.64 o
  -2  13  10       43.94       58.89     22.78 o
  -1  13  10      154.95      160.90     30.36 o
  -5  14  10       10.78        7.76     20.21 o
  -4  14  10       66.38      138.35     41.95 o
  -3  14  10       77.90       88.82     28.58 o
  -2  14  10       14.15       19.32     12.64 o
  -4  15  10       60.52       75.06     31.25 o
  -3  15  10       53.02       78.26     32.01 o
  -2  15  10       11.22       24.94     19.86 o
  -3  16  10       85.82       89.40     34.53 o
  -2 -16  11       11.89       16.53     17.60 o
  -1 -16  11       67.89       86.57     27.07 o
   0 -16  11      135.94      187.97     35.60 o
   1 -16  11      102.38       48.40     61.56 o
  -3 -15  11      168.57      225.94     49.96 o
  -2 -15  11       50.41       79.18     23.66 o
  -1 -15  11       30.07       41.40     19.22 o
   0 -15  11      185.77      292.13     47.80 o
   1 -15  11      143.54       81.78     95.07 o
   2 -15  11        4.87        4.04     14.81 o
  -3 -14  11       95.99      104.81     26.34 o
  -2 -14  11       32.69       24.89     16.05 o
  -1 -14  11       45.16       35.54     16.40 o
   0 -14  11      165.85      151.28     69.82 o
   1 -14  11       62.88       27.40     30.14 o
   2 -14  11       23.47        2.37     21.85 o
   3 -14  11       47.29       53.70     16.95 o
  -3 -13  11       43.82       42.12     17.88 o
  -2 -13  11       99.79      109.92     24.39 o
  -1 -13  11      122.85      142.30     26.57 o
   0 -13  11      182.63      215.35     31.94 o
   1 -13  11      151.94      116.79     45.36 o
   2 -13  11      133.14      142.52     27.33 o
   3 -13  11       82.48      104.61     21.20 o
  -5 -12  11       31.13       61.56     28.35 o
  -4 -12  11       19.52       25.17     23.47 o
  -3 -12  11       43.71       48.32     16.84 o
  -2 -12  11       67.09       90.90     20.67 o
  -1 -12  11      105.47      125.69     23.86 o
   0 -12  11       33.32       47.12     13.00 o
   1 -12  11      237.38      238.37     23.32 o
   2 -12  11      127.45      129.65     49.68 o
   3 -12  11       58.83       83.01     23.87 o
   4 -12  11        6.97       10.57     14.13 o
  -6 -11  11       45.82       25.20     24.94 o
  -5 -11  11      105.76      128.00     36.74 o
  -4 -11  11      181.11      189.76     37.68 o
  -3 -11  11      179.38      210.55     31.43 o
  -2 -11  11      125.43      132.66     18.02 o
  -1 -11  11      288.87      287.09     23.04 o
   0 -11  11      520.87      554.99     31.89 o
   1 -11  11      483.14      437.62     29.35 o
   2 -11  11      198.74      222.11     21.86 o
   3 -11  11      141.04      162.12     28.77 o
   4 -11  11       44.47       49.52     21.61 o
  -6 -10  11       32.01        3.97     19.35 o
  -5 -10  11       59.24       48.64     20.24 o
  -4 -10  11       44.01       52.40     15.92 o
  -3 -10  11       33.04       38.82     14.03 o
  -2 -10  11      205.29      225.91     20.39 o
  -1 -10  11      251.49      244.18     21.31 o
   0 -10  11      330.32      342.45     24.52 o
   1 -10  11      147.01      177.58     19.06 o
   2 -10  11       56.29       59.86     13.63 o
   3 -10  11       89.42       73.28     21.72 o
   4 -10  11       85.81       79.26     24.46 o
  -6  -9  11       88.61      151.47     36.21 o
  -5  -9  11       47.20       69.49     16.60 o
  -4  -9  11       38.85       52.40     14.47 o
  -3  -9  11       39.83       41.73     22.63 o
  -2  -9  11     1421.24     1433.95     47.61 o
  -1  -9  11      854.35      853.07     36.73 o
   0  -9  11       11.80       15.16      7.47 o
   1  -9  11      124.31      142.86     16.90 o
   2  -9  11      532.18      592.03     32.35 o
   3  -9  11       76.09       99.53     23.47 o
   4  -9  11       49.61       42.02     19.03 o
   5  -9  11      158.02      191.92     35.54 o
  -7  -8  11        7.64       -1.27     19.17 o
  -6  -8  11       10.87       17.90     19.58 o
  -5  -8  11        1.60       10.82      9.74 o
  -4  -8  11        9.99       -4.67      7.55 o
  -3  -8  11       91.72      105.05     16.36 o
  -2  -8  11      388.26      375.83     24.31 o
  -1  -8  11      206.01      232.33     18.93 o
   0  -8  11      507.29      476.80     49.69 o
   1  -8  11      263.27      281.44     20.96 o
   2  -8  11      430.49      381.37     25.53 o
   3  -8  11      250.98      273.16     30.66 o
   4  -8  11      185.48      207.35     29.21 o
   5  -8  11       53.68       58.78     20.73 o
  -7  -7  11       61.87       80.83     31.53 o
  -6  -7  11       11.77       22.60     12.41 o
  -5  -7  11       16.84       22.61     10.04 o
  -4  -7  11      286.57      340.63     27.96 o
  -3  -7  11      457.73      436.06     29.00 o
  -2  -7  11      135.41      172.17     19.86 o
  -1  -7  11       75.00       59.19     11.82 o
   0  -7  11     1163.79     1229.57     40.81 o
   1  -7  11      726.54      767.24     32.62 o
   2  -7  11      103.61       88.58     20.07 o
   3  -7  11      121.07      131.68     24.13 o
   4  -7  11      352.97      411.75     51.53 o
   5  -7  11       47.52       37.54     20.58 o
  -7  -6  11       29.94       41.62     26.85 o
  -6  -6  11       28.92       47.38     15.04 o
  -5  -6  11       37.95       44.37     13.64 o
  -4  -6  11      300.61      353.41     27.06 o
  -3  -6  11      236.48      263.16     22.07 o
  -2  -6  11       14.42       26.79     10.42 o
  -1  -6  11      782.07      803.90     31.92 o
   0  -6  11      648.79      657.66     28.53 o
   1  -6  11      577.59      563.09     26.82 o
   2  -6  11      103.06      128.33     20.43 o
   3  -6  11      130.30      151.25     22.46 o
   4  -6  11       30.95       25.09     13.27 o
   5  -6  11      105.20      128.80     27.86 o
  -7  -5  11       47.88       77.27     29.09 o
  -6  -5  11       29.36       44.85     13.81 o
  -5  -5  11      253.74      268.40     25.93 o
  -4  -5  11      757.51      797.87     39.89 o
  -3  -5  11      477.26      492.83     29.05 o
  -2  -5  11      157.93      194.18     22.25 o
  -1  -5  11      149.50      159.25     13.86 o
   0  -5  11      726.14      741.67     28.57 o
   1  -5  11      936.52      969.20     49.41 o
   2  -5  11      526.20      559.88     51.73 o
   3  -5  11       26.16       39.57     14.52 o
   4  -5  11       11.87       18.03     11.93 o
   5  -5  11       79.64      159.02     33.92 o
   6  -5  11       55.81        6.43     18.71 o
  -7  -4  11       67.33       58.24     19.74 o
  -6  -4  11       29.49       28.57     12.34 o
  -5  -4  11      103.33       90.98     17.93 o
  -4  -4  11      137.14      147.05     18.07 o
  -3  -4  11     1390.59     1386.63     46.79 o
  -2  -4  11      529.84      580.49     23.86 o
  -1  -4  11      442.40      411.08     20.75 o
   0  -4  11      739.60      737.65     27.34 o
   1  -4  11      454.98      449.70     32.89 o
   2  -4  11      109.44      114.51     19.65 o
   3  -4  11       51.92       57.50     16.07 o
   4  -4  11      184.08      228.88     27.89 o
   5  -4  11       67.64       31.89     45.76 o
   6  -4  11        8.84       -1.75     19.10 o
  -7  -3  11      254.64      292.80     35.24 o
  -6  -3  11      155.44      175.26     23.14 o
  -5  -3  11       13.31        6.86      8.21 o
  -4  -3  11      290.06      293.04     23.71 o
  -3  -3  11     1868.34     1767.80     51.93 o
  -2  -3  11      874.56      848.31     27.97 o
  -1  -3  11      482.06      471.89     32.62 o
   0  -3  11     1216.84     1127.15     49.94 o
   1  -3  11      347.59      339.82     28.80 o
   2  -3  11       52.76       33.85     11.84 o
   3  -3  11      157.27      158.99     21.30 o
   4  -3  11      664.67      707.82     46.13 o
   5  -3  11       83.11        7.60     18.46 o
   6  -3  11        5.59       17.47     21.41 o
  -8  -2  11        6.49       29.39     23.47 o
  -7  -2  11       25.95       45.56     16.98 o
  -6  -2  11       49.41       62.23     20.88 o
  -5  -2  11      100.14      143.43     20.58 o
  -4  -2  11      154.06      146.36     18.89 o
  -3  -2  11      380.59      389.58     29.88 o
  -2  -2  11      554.03      571.51     22.75 o
  -1  -2  11      180.05      171.77     19.95 o
   0  -2  11       33.11       30.02     10.33 o
   1  -2  11      239.48      229.83     27.91 o
   2  -2  11      217.21      209.04     23.20 o
   3  -2  11      208.73      172.90     32.85 o
   4  -2  11      168.57      216.92     25.76 o
   5  -2  11      146.64      112.08     36.08 o
   6  -2  11       44.48       -5.75     14.34 o
  -8  -1  11       17.05       11.17     15.35 o
  -7  -1  11        6.39        3.02     11.85 o
  -6  -1  11      129.96      123.85     23.10 o
  -5  -1  11      377.69      418.70     31.92 o
  -4  -1  11      146.48      159.18     18.38 o
  -3  -1  11      109.89      116.31     17.29 o
  -2  -1  11      408.91      391.51     19.04 o
  -1  -1  11      119.01       99.16     16.72 o
   0  -1  11       45.54       43.23     12.66 o
   1  -1  11      254.46      261.86     24.39 o
   2  -1  11      992.78      989.65     47.72 o
   3  -1  11      218.86      243.77     25.10 o
   4  -1  11       74.14       85.80     18.91 o
   5  -1  11       95.57       97.38     35.52 o
  -8   0  11       12.34       -7.93     13.01 o
  -7   0  11        0.51        7.91     12.06 o
  -6   0  11       71.83      111.44     21.99 o
  -5   0  11      119.00      141.02     36.67 o
  -4   0  11       59.80       82.48     26.21 o
  -3   0  11      134.56      107.02     29.04 o
  -2   0  11       68.29       53.42     20.19 o
  -1   0  11       51.96       53.07     13.63 o
   0   0  11       25.65       64.75     38.72 o
   1   0  11       90.13       90.48     17.27 o
   2   0  11      130.04      140.32     18.33 o
   3   0  11      236.11      231.48     30.11 o
   4   0  11      150.14      208.17     37.28 o
   5   0  11        0.84        7.98     18.15 o
   6   0  11       16.59       12.36     23.62 o
  -8   1  11       22.64       31.15     18.68 o
  -7   1  11        9.49        5.21     11.21 o
  -6   1  11      135.56      151.29     32.85 o
  -5   1  11      374.11      414.84     51.77 o
  -4   1  11      139.98      169.39     33.26 o
  -3   1  11       79.72       87.70     27.10 o
  -2   1  11      414.86      384.94     41.06 o
  -1   1  11      151.45      157.10     18.86 o
   0   1  11       30.52       39.28     10.96 o
   1   1  11      272.66      285.66     23.93 o
   2   1  11      998.97     1059.46     63.59 o
   3   1  11      210.43      233.50     23.32 o
   4   1  11       46.76       49.81     21.74 o
   5   1  11       96.38      131.00     38.55 o
   6   1  11       96.80      123.70     41.24 o
  -8   2  11        5.73        8.03     15.60 o
  -7   2  11       21.67       11.44     20.67 o
  -6   2  11       42.01       45.95     26.88 o
  -5   2  11       87.67       90.01     31.35 o
  -4   2  11      160.29      139.31     34.40 o
  -3   2  11      408.79      327.65     40.94 o
  -2   2  11      543.47      518.02     49.12 o
  -1   2  11      146.03      145.79     18.14 o
   0   2  11       39.75       22.45      9.32 o
   1   2  11      260.85      254.79     29.11 o
   2   2  11      247.29      250.28     23.95 o
   3   2  11      265.29      230.42     36.56 o
   4   2  11      208.74      192.20     35.80 o
   5   2  11      149.56      151.72     40.40 o
   6   2  11       35.26       69.85     30.00 o
  -7   3  11      256.88      243.08     49.43 o
  -6   3  11      156.15      181.06     44.55 o
  -5   3  11        3.56       -1.14     11.82 o
  -4   3  11      271.93      300.59     42.64 o
  -3   3  11     1915.06     1866.58     97.05 o
  -2   3  11      909.66      907.38     64.41 o
  -1   3  11      435.58      394.53     28.90 o
   0   3  11     1204.62     1205.28     48.66 o
   1   3  11      362.54      346.98     25.85 o
   2   3  11       70.62       59.57     23.99 o
   3   3  11      132.86      136.72     28.94 o
   4   3  11      647.24      690.87     64.36 o
   5   3  11       73.38       88.23     30.66 o
   6   3  11        8.75        0.84     18.21 o
  -7   4  11       64.17        3.10     21.41 o
  -6   4  11       28.78       24.66     24.44 o
  -5   4  11      120.43       88.05     31.00 o
  -4   4  11      128.69      149.31     32.32 o
  -3   4  11     1314.54     1213.57     79.61 o
  -2   4  11      460.04      444.66     47.19 o
  -1   4  11      502.46      491.72     32.65 o
   0   4  11      804.44      799.81     39.68 o
   1   4  11      406.59      415.07     28.03 o
   2   4  11       72.73       69.16     14.68 o
   3   4  11       71.78       68.42     24.13 o
   4   4  11      193.42      226.50     38.14 o
   5   4  11       61.32       47.09     24.49 o
   6   4  11       12.78       17.54     19.58 o
  -7   5  11       39.90       -5.98     15.31 o
  -6   5  11       16.86       18.38     23.62 o
  -5   5  11      241.90      273.44     44.14 o
  -4   5  11      787.44      901.30     73.74 o
  -3   5  11      520.79      594.05     57.13 o
  -2   5  11      199.85      230.09     33.94 o
  -1   5  11      155.08      143.66     29.77 o
   0   5  11      685.57      649.05     35.77 o
   1   5  11      939.08      933.20     41.57 o
   2   5  11      541.88      611.16     52.71 o
   3   5  11       35.91       59.07     23.29 o
   4   5  11        5.26       -0.31     13.07 o
   5   5  11       74.87      110.81     34.71 o
  -7   6  11       32.10       -8.29     18.38 o
  -6   6  11       35.87       24.13     23.62 o
  -5   6  11       28.19       42.89     24.03 o
  -4   6  11      281.95      265.84     40.61 o
  -3   6  11      246.52      219.64     35.06 o
  -2   6  11       28.65       39.46     17.88 o
  -1   6  11      686.34      733.82     57.62 o
   0   6  11      585.20      563.19     33.26 o
   1   6  11      595.22      569.33     32.67 o
   2   6  11      104.01      120.09     25.63 o
   3   6  11       96.49      114.06     29.62 o
   4   6  11       30.56       27.66     18.94 o
  -7   7  11       65.67       -3.97     18.13 o
  -6   7  11        9.37      -12.76     17.19 o
  -5   7  11       31.31       34.12     20.67 o
  -4   7  11      311.74      312.52     44.70 o
  -3   7  11      436.76      498.14     52.86 o
  -2   7  11       91.61      134.33     27.10 o
  -1   7  11      127.98      110.00     30.00 o
   0   7  11     1277.35     1349.66     51.97 o
   1   7  11      715.83      750.58     50.73 o
   2   7  11       65.88       48.13     18.38 o
   3   7  11      113.75      146.48     27.18 o
  -7   8  11        5.78        4.78     20.98 o
  -6   8  11        7.47        1.32     19.10 o
  -5   8  11        2.76       14.57     15.15 o
  -4   8  11        5.86        5.14     10.22 o
  -3   8  11       91.12      128.51     27.89 o
  -2   8  11      412.28      424.22     47.27 o
  -1   8  11      200.33      210.58     33.46 o
   0   8  11      432.13      394.75     40.30 o
   1   8  11      234.75      285.44     33.82 o
  -5   9  11       50.62       54.49     25.38 o
  -4   9  11       51.04       60.49     25.78 o
  -3   9  11       42.46       32.14     17.98 o
  -2   9  11     1398.44     1495.47     89.12 o
  -1   9  11      825.78      829.14     63.90 o
   0   9  11       15.86       20.19     14.21 o
  -6  10  11       30.44       16.10     21.92 o
  -5  10  11       48.06       45.97     26.67 o
  -4  10  11       32.73       10.98     17.24 o
  -3  10  11       24.55       49.25     23.04 o
  -2  10  11      186.67      189.73     33.79 o
  -1  10  11      246.01      266.32     36.74 o
  -6  11  11       43.66       69.49     31.68 o
  -5  11  11      111.87      131.56     43.25 o
  -4  11  11      182.17      188.97     38.72 o
  -3  11  11      183.22      191.79     35.37 o
  -2  11  11      121.89      157.37     31.71 o
  -1  11  11      275.93      298.69     39.06 o
  -5  12  11       29.38       13.25     21.05 o
  -4  12  11       19.66        8.75     17.60 o
  -3  12  11       39.60       16.37     16.68 o
  -2  12  11       59.18       66.01     23.52 o
  -1  12  11      112.55      135.86     32.70 o
  -5  13  11       53.16      116.05     38.47 o
  -4  13  11       31.80       58.41     29.50 o
  -3  13  11       46.11       27.77     20.09 o
  -2  13  11      103.05      134.05     35.09 o
  -4  14  11       44.29       65.22     30.79 o
  -3  14  11       94.11      129.78     36.67 o
  -2  14  11       37.29       29.85     18.15 o
  -3  15  11      170.57      206.31     50.04 o
  -3 -15  12       29.50       31.61     20.84 o
  -2 -15  12       70.47      133.80     29.73 o
  -1 -15  12       47.61       68.76     22.43 o
   0 -15  12      106.42       84.01     92.39 o
   1 -15  12       62.33       45.71     58.46 o
  -3 -14  12      211.44      268.33     34.05 o
  -2 -14  12       22.14        9.22     16.28 o
  -1 -14  12       38.96       61.57     20.84 o
   0 -14  12      201.97      247.12     41.17 o
   1 -14  12       79.71       46.75     76.31 o
   2 -14  12        1.51       13.53     27.61 o
  -3 -13  12       27.59       30.03     15.49 o
  -2 -13  12       29.08       36.60     17.03 o
  -1 -13  12      112.44      144.55     27.42 o
   0 -13  12      125.50      110.20     88.99 o
   1 -13  12      106.55      139.50     25.32 o
   2 -13  12       61.08       47.38     41.81 o
   3 -13  12       99.11      110.24     28.62 o
  -4 -12  12       97.06      124.03     39.06 o
  -3 -12  12       25.38       42.37     16.89 o
  -2 -12  12      216.50      231.09     28.79 o
  -1 -12  12      249.86      264.09     31.36 o
   0 -12  12        8.05        6.00      8.74 o
   1 -12  12        3.86       10.30      9.01 o
   2 -12  12      180.22      188.02     31.78 o
   3 -12  12       56.21       72.26     23.76 o
  -4 -11  12       22.94       29.70     25.86 o
  -3 -11  12       13.90       10.97     11.81 o
  -2 -11  12      108.87      124.75     17.58 o
  -1 -11  12       91.96      123.88     19.01 o
   0 -11  12      103.47      123.61     19.53 o
   1 -11  12      147.78      195.90     21.39 o
   2 -11  12      126.96      144.57     28.64 o
   3 -11  12       39.06       39.36     18.96 o
   4 -11  12        0.85        1.65     13.66 o
  -5 -10  12       53.94       50.07     27.08 o
  -4 -10  12       29.68       29.01     22.60 o
  -3 -10  12      112.65      167.71     36.28 o
  -2 -10  12      146.75      167.77     18.47 o
  -1 -10  12      210.38      248.43     21.57 o
   0 -10  12      262.92      290.92     23.33 o
   1 -10  12      319.36      360.05     26.18 o
   2 -10  12       58.24       77.09     21.17 o
   3 -10  12      104.59      137.57     28.55 o
   4 -10  12       86.45      114.99     27.97 o
  -6  -9  12       10.83       40.10     21.82 o
  -5  -9  12       67.05       83.40     30.38 o
  -4  -9  12        4.34       17.82     14.47 o
  -3  -9  12       53.71       66.39     26.06 o
  -2  -9  12       51.16       63.80     12.85 o
  -1  -9  12       76.58      116.22     16.26 o
   0  -9  12      132.74      144.81     16.90 o
   1  -9  12      132.56      102.31     21.83 o
   2  -9  12       41.18       53.49     17.80 o
   3  -9  12       41.44       52.41     18.88 o
   4  -9  12       81.84      101.54     26.50 o
  -6  -8  12       33.54       58.23     25.76 o
  -5  -8  12       56.72       62.79     17.06 o
  -4  -8  12       43.23       67.71     26.16 o
  -3  -8  12      154.69      212.69     37.86 o
  -2  -8  12      200.85      223.63     19.68 o
  -1  -8  12       33.20       32.99      9.66 o
   0  -8  12      195.45      194.15     17.82 o
   1  -8  12      342.39      378.16     38.38 o
   2  -8  12      146.05      160.94     23.47 o
   3  -8  12       92.47       79.43     24.64 o
   4  -8  12      170.69      197.16     47.33 o
   5  -8  12       96.61       82.59     26.00 o
  -7  -7  12       12.31       27.05     22.83 o
  -6  -7  12        9.60        0.65     11.00 o
  -5  -7  12       56.16       68.51     16.71 o
  -4  -7  12      207.93      225.61     37.99 o
  -3  -7  12       22.93       25.63     17.80 o
  -2  -7  12       40.78       40.79     10.56 o
  -1  -7  12       51.11       53.42     11.06 o
   0  -7  12      206.72      206.56     17.59 o
   1  -7  12      164.27      219.43     29.90 o
   2  -7  12      159.57      161.88     23.13 o
   3  -7  12      182.09      165.22     27.39 o
   4  -7  12      145.04      165.77     31.17 o
   5  -7  12       45.58       27.26     17.24 o
  -7  -6  12       10.17        8.57     21.66 o
  -6  -6  12        8.06       12.32     11.15 o
  -5  -6  12       52.79       53.33     28.62 o
  -4  -6  12      459.44      533.50     33.64 o
  -3  -6  12      176.84      201.56     35.50 o
  -2  -6  12        9.68        8.07      8.27 o
  -1  -6  12      173.44      187.12     16.27 o
   0  -6  12      235.14      222.21     24.87 o
   1  -6  12      135.47      147.55     21.62 o
   2  -6  12      117.99      124.67     21.46 o
   3  -6  12      208.25      267.84     30.24 o
   4  -6  12       55.89       49.41     18.89 o
   5  -6  12       34.80       52.38     19.50 o
  -7  -5  12       21.77       34.94     25.22 o
  -6  -5  12        4.44       12.64     10.22 o
  -5  -5  12        6.42        4.87      8.63 o
  -4  -5  12      219.33      270.28     24.42 o
  -3  -5  12       62.22       71.32     24.38 o
  -2  -5  12      217.04      196.27     23.97 o
  -1  -5  12        9.21       11.54      5.66 o
   0  -5  12      523.84      492.82     35.82 o
   1  -5  12      201.95      211.36     24.48 o
   2  -5  12       72.19       89.30     20.04 o
   3  -5  12       79.11       68.21     17.63 o
   4  -5  12      116.11      139.92     25.00 o
   5  -5  12       20.61       17.69     13.82 o
  -7  -4  12      166.59      239.98     31.56 o
  -6  -4  12       15.27       12.72     11.37 o
  -5  -4  12       13.13        9.33      8.72 o
  -4  -4  12      512.51      617.11     57.83 o
  -3  -4  12      310.66      318.50     40.96 o
  -2  -4  12       55.46       43.06     13.57 o
  -1  -4  12       57.75       72.67     16.62 o
   0  -4  12     1636.21     1658.97     64.68 o
   1  -4  12      263.04      280.33     34.67 o
   2  -4  12       54.71       41.69     13.36 o
   3  -4  12       46.22       57.45     16.68 o
   4  -4  12      295.47      348.32     46.56 o
   5  -4  12       47.67        9.56     17.77 o
  -7  -3  12        8.24       18.34     13.75 o
  -6  -3  12        5.68        2.26      9.12 o
  -5  -3  12       41.88       50.44     25.17 o
  -4  -3  12      100.16      113.72     17.02 o
  -3  -3  12        6.53       -1.74      5.64 o
  -2  -3  12       54.59       66.94     16.09 o
  -1  -3  12      209.92      207.12     23.00 o
   0  -3  12      295.58      294.43     31.29 o
   1  -3  12       56.39       72.95     16.67 o
   2  -3  12       22.06       22.80     10.44 o
   3  -3  12       82.97       89.17     20.00 o
   4  -3  12      179.53      242.75     36.97 o
   5  -3  12      104.72       15.38     16.45 o
  -7  -2  12       56.30       66.83     20.25 o
  -6  -2  12      191.78      221.18     26.54 o
  -5  -2  12      192.77      203.87     22.96 o
  -4  -2  12        4.12        0.64      5.92 o
  -3  -2  12       29.08       37.52      9.73 o
  -2  -2  12      733.80      638.98     39.84 o
  -1  -2  12      654.30      642.73     39.22 o
   0  -2  12        4.01       -2.47     13.21 o
   1  -2  12       57.54       69.31     16.84 o
   2  -2  12      309.96      339.14     30.38 o
   3  -2  12      174.85      151.75     21.49 o
   4  -2  12       99.47      127.42     21.91 o
   5  -2  12       77.39       -3.00     16.99 o
   6  -2  12       62.31       25.60     23.67 o
  -7  -1  12       17.17        4.33     11.95 o
  -6  -1  12       37.40       40.41     16.62 o
  -5  -1  12       38.04       35.80     11.82 o
  -4  -1  12        8.54        8.47      7.15 o
  -3  -1  12       30.87       22.08      8.24 o
  -2  -1  12       66.33       88.79     18.39 o
  -1  -1  12       46.02       40.97     13.07 o
   0  -1  12       84.37      109.33     20.60 o
   1  -1  12      143.13      166.05     21.11 o
   2  -1  12      246.71      249.25     25.48 o
   3  -1  12      372.08      416.19     36.39 o
   4  -1  12      126.93      170.41     43.73 o
   5  -1  12       59.36        4.42     19.25 o
   6  -1  12       46.69        7.53     23.04 o
  -7   0  12        7.90        2.30     12.48 o
  -6   0  12        4.64        5.14      9.25 o
  -5   0  12       45.60       47.52     23.32 o
  -4   0  12      311.86      336.34     46.12 o
  -3   0  12      256.30      261.62     37.94 o
  -2   0  12        6.40        3.92      8.72 o
  -1   0  12        2.22        5.07      7.69 o
   0   0  12      742.31      694.57     41.47 o
   1   0  12      297.49      313.94     27.38 o
   2   0  12        3.26        5.31      6.77 o
   3   0  12       63.41       56.07     15.68 o
   4   0  12      261.38      291.47     47.01 o
   5   0  12       73.97       43.89     28.05 o
   6   0  12       20.77       40.33     30.59 o
  -7   1  12       15.35       22.10     14.99 o
  -6   1  12       33.63       40.68     25.86 o
  -5   1  12       28.43       51.06     26.27 o
  -4   1  12       15.27       16.50     16.12 o
  -3   1  12       34.22       43.71     18.61 o
  -2   1  12       66.16       75.82     23.72 o
  -1   1  12       51.53       73.88     17.35 o
   0   1  12       81.68       88.68     18.38 o
   1   1  12      136.38      156.38     19.73 o
   2   1  12      248.73      260.35     25.25 o
   3   1  12      399.83      422.46     32.65 o
   4   1  12      126.85      153.53     33.59 o
   5   1  12       52.18       90.57     32.57 o
   6   1  12       46.58       77.48     37.73 o
  -7   2  12       64.84       96.06     39.61 o
  -6   2  12      192.19      229.91     46.38 o
  -5   2  12      180.35      190.52     37.40 o
  -4   2  12       14.73       -2.03     11.67 o
  -3   2  12       45.56       31.86     18.99 o
  -2   2  12      706.49      600.63     53.14 o
  -1   2  12      644.03      633.88     42.74 o
   0   2  12       20.39       16.64      9.91 o
   1   2  12       65.11       76.41     15.81 o
   2   2  12      294.72      302.96     26.54 o
   3   2  12      139.51      158.64     38.75 o
   4   2  12       76.33       66.47     26.65 o
   5   2  12       75.09       78.62     31.43 o
   6   2  12       72.29      137.56     43.76 o
  -7   3  12        5.80        4.86     16.60 o
  -6   3  12        9.05       14.29     19.38 o
  -5   3  12       52.93       64.79     26.85 o
  -4   3  12       87.47       93.01     30.94 o
  -3   3  12        2.37        2.64     10.42 o
  -2   3  12       80.68       59.42     21.51 o
  -1   3  12      213.89      193.30     23.00 o
   0   3  12      288.65      265.73     25.32 o
   1   3  12       79.69       77.54     16.21 o
   2   3  12       42.19       30.20     10.86 o
   3   3  12       62.80       93.34     28.40 o
   4   3  12      195.76      198.48     37.56 o
   5   3  12      119.48      149.61     41.06 o
  -6   4  12       17.83       23.32     23.21 o
  -5   4  12       11.07        2.44     13.40 o
  -4   4  12      498.35      524.53     57.90 o
  -3   4  12      300.71      313.99     41.57 o
  -2   4  12       85.08       82.94     25.12 o
  -1   4  12       48.48       71.12     17.03 o
   0   4  12     1577.77     1471.52    119.11 o
   1   4  12      252.23      303.91     25.78 o
   2   4  12       73.88       42.74     19.27 o
   3   4  12       42.63       63.80     24.38 o
   4   4  12      292.10      336.60     47.12 o
   5   4  12       53.79       70.41     29.04 o
  -7   5  12       19.59       -0.76     20.77 o
  -6   5  12        2.21       -2.49     17.60 o
  -5   5  12        4.20        8.52     16.10 o
  -4   5  12      234.55      298.97     45.26 o
  -3   5  12       59.69       75.34     24.74 o
  -2   5  12      175.60      144.45     30.05 o
  -1   5  12        3.09       19.88     16.35 o
   0   5  12      560.53      504.30     34.35 o
   1   5  12      207.77      191.07     21.30 o
   2   5  12       48.14       66.44     22.68 o
   3   5  12       99.24      171.35     32.42 o
   4   5  12      125.45      140.20     36.67 o
   5   5  12       18.26       28.91     21.66 o
  -7   6  12       13.53       13.50     24.33 o
  -6   6  12        7.94       -0.58     18.31 o
  -5   6  12       50.14       29.24     22.96 o
  -4   6  12      456.40      506.65     57.64 o
  -3   6  12      168.78      225.79     38.83 o
  -2   6  12        4.42       -0.13      7.02 o
  -1   6  12      222.51      244.38     34.58 o
   0   6  12      261.17      270.03     25.74 o
   1   6  12      108.80      132.50     19.13 o
   2   6  12       94.73      127.69     27.41 o
   3   6  12      227.70      260.73     38.85 o
   4   6  12       62.78       64.94     26.72 o
  -7   7  12       11.04        0.66     20.57 o
  -6   7  12        6.37       -1.88     17.06 o
  -5   7  12       43.99       26.42     18.23 o
  -4   7  12      179.80      193.90     35.90 o
  -3   7  12       27.95       17.09     14.34 o
  -2   7  12       63.03       88.00     27.87 o
  -1   7  12       33.82       42.67     18.36 o
   0   7  12      175.28      174.00     22.52 o
   1   7  12      177.46      237.13     36.72 o
   2   7  12      193.83      208.45     34.30 o
  -6   8  12       37.13        0.71     18.23 o
  -5   8  12       72.99      106.41     34.30 o
  -4   8  12       50.80       71.73     27.97 o
  -3   8  12      142.29      128.56     34.83 o
  -2   8  12      216.06      213.25     35.90 o
  -1   8  12       52.37       38.32     18.97 o
   0   8  12      213.62      204.96     33.03 o
   1   8  12      337.89      399.86     45.13 o
  -6   9  12        8.08        7.83     20.72 o
  -5   9  12       53.94       51.77     26.67 o
  -4   9  12        2.93        0.86     12.15 o
  -3   9  12       62.18       74.32     25.91 o
  -2   9  12       58.43       66.21     24.33 o
  -1   9  12       67.45      106.41     28.96 o
   0   9  12      138.61      125.48     30.16 o
  -6  10  12       98.97      132.09     43.66 o
  -5  10  12       62.37       74.25     32.83 o
  -4  10  12       36.26       37.25     21.26 o
  -3  10  12      117.63      121.44     33.18 o
  -2  10  12      150.66      203.82     35.22 o
  -1  10  12      229.60      210.76     33.49 o
  -5  11  12       40.69       46.76     26.49 o
  -4  11  12       31.01       22.73     20.21 o
  -3  11  12       14.25       42.77     23.75 o
  -2  11  12       96.39      110.73     31.76 o
  -1  11  12      101.25      104.73     28.15 o
  -5  12  12      151.56      180.35     48.39 o
  -4  12  12      102.92      114.34     37.33 o
  -3  12  12       28.12       12.00     16.45 o
  -2  12  12      222.80      218.95     37.96 o
  -4  13  12       39.20       39.77     24.26 o
  -3  13  12       25.55       21.66     17.85 o
  -2  13  12       37.11       35.57     19.22 o
  -4  14  12       94.19      148.42     42.62 o
  -3  14  12      218.72      271.46     48.69 o
  -3  15  12       22.28       24.89     22.50 o
  -1 -15  13      159.25      173.96     34.22 o
  -3 -14  13       37.51       73.00     24.17 o
  -2 -14  13       53.94       87.99     25.54 o
  -1 -14  13       94.14       76.84     64.61 o
   0 -14  13       74.03       37.66     55.70 o
   1 -14  13       27.21       10.70     28.02 o
  -4 -13  13      131.34      188.51     49.96 o
  -3 -13  13       63.86       68.54     22.93 o
  -2 -13  13       89.52      111.54     25.77 o
  -1 -13  13      194.23      257.60     40.78 o
   0 -13  13      107.83        7.02     22.63 o
   1 -13  13       24.29       16.84     22.21 o
   2 -13  13       43.53       49.16     25.53 o
  -4 -12  13       72.36      100.05     37.68 o
  -3 -12  13       63.16       63.26     32.95 o
  -2 -12  13       54.72       69.80     20.67 o
  -1 -12  13       73.52       88.86     30.00 o
   0 -12  13       70.24       50.54     45.84 o
   1 -12  13       16.14        6.50     12.81 o
   2 -12  13       60.59       78.17     24.32 o
   3 -12  13       84.46      117.47     28.64 o
  -4 -11  13       37.79       26.09     25.35 o
  -3 -11  13      148.13      212.90     43.33 o
  -2 -11  13      207.55      228.34     22.62 o
  -1 -11  13       33.99       29.31     11.71 o
   0 -11  13        8.90        5.53     11.09 o
   1 -11  13       54.84       39.80     36.12 o
   2 -11  13       57.95       59.73     20.82 o
   3 -11  13       15.40       14.49     14.10 o
  -5 -10  13       49.91       53.68     31.10 o
  -4 -10  13       20.95       38.09     27.08 o
  -3 -10  13       59.57       59.40     29.52 o
  -2 -10  13      129.20      157.53     19.81 o
  -1 -10  13      158.45      185.26     19.85 o
   0 -10  13       54.12       43.75     17.31 o
   1 -10  13      236.50      218.31     28.58 o
   2 -10  13      103.95      115.21     25.98 o
   3 -10  13       65.87       75.14     22.70 o
   4 -10  13       11.60       29.06     17.78 o
  -5  -9  13       59.22       84.26     32.39 o
  -4  -9  13        9.84       13.96     20.32 o
  -3  -9  13       17.11       19.38     19.02 o
  -2  -9  13      255.66      272.79     22.56 o
  -1  -9  13      704.22      797.55     37.26 o
   0  -9  13      244.20      280.57     37.02 o
   1  -9  13       76.23       70.83     19.35 o
   2  -9  13      105.17      167.00     30.85 o
   3  -9  13      133.44      205.72     31.74 o
   4  -9  13        5.07        1.28     13.07 o
  -6  -8  13       50.33       96.14     33.59 o
  -5  -8  13      119.43      156.07     41.45 o
  -4  -8  13       92.96       97.51     31.81 o
  -3  -8  13       95.98      103.28     32.57 o
  -2  -8  13      163.21      183.45     18.63 o
  -1  -8  13      345.82      351.56     33.77 o
   0  -8  13      357.25      368.29     35.23 o
   1  -8  13       78.48       88.07     21.49 o
   2  -8  13       87.76      110.55     25.22 o
   3  -8  13       91.36      112.90     25.36 o
   4  -8  13      115.51      132.14     30.08 o
  -6  -7  13        6.69       30.49     21.99 o
  -5  -7  13       45.37       16.45     18.82 o
  -4  -7  13      235.94      274.25     42.87 o
  -3  -7  13      476.15      515.30     56.45 o
  -2  -7  13      223.25      244.61     28.80 o
  -1  -7  13      182.11      189.36     25.27 o
   0  -7  13      428.65      406.26     35.68 o
   1  -7  13      358.34      399.71     35.80 o
   2  -7  13      122.62      131.03     25.77 o
   3  -7  13      148.26      156.14     29.65 o
   4  -7  13      233.42      262.12     35.03 o
  -7  -6  13        5.34       18.89     22.96 o
  -6  -6  13        7.96        9.94     11.63 o
  -5  -6  13       41.08       47.47     23.77 o
  -4  -6  13      449.32      518.40     56.12 o
  -3  -6  13      231.53      228.21     37.91 o
  -2  -6  13      155.14      173.64     25.01 o
  -1  -6  13      159.72      191.94     66.05 o
   0  -6  13      234.13      292.30     30.12 o
   1  -6  13      137.01      163.04     45.92 o
   2  -6  13      236.97      213.60     26.99 o
   3  -6  13      243.31      255.61     40.53 o
   4  -6  13       50.79       48.24     17.33 o
   5  -6  13       24.98       13.39     14.95 o
  -7  -5  13       13.93       14.99     15.70 o
  -6  -5  13       21.47       26.25     13.26 o
  -5  -5  13       73.29       90.93     30.97 o
  -4  -5  13      583.11      629.59     60.82 o
  -3  -5  13      115.54       94.51     30.23 o
  -2  -5  13        0.87        7.39      9.32 o
  -1  -5  13      186.22      207.04     24.69 o
   0  -5  13      234.56      253.40     49.68 o
   1  -5  13       70.71       67.11     18.07 o
   2  -5  13      119.28      129.88     24.96 o
   3  -5  13      427.52      518.16     42.22 o
   4  -5  13       68.86       42.62     19.93 o
   5  -5  13        2.86        5.39     17.52 o
  -7  -4  13        7.84       13.66     14.63 o
  -6  -4  13        6.52        1.11     10.36 o
  -5  -4  13       41.10       67.35     17.67 o
  -4  -4  13      177.93      212.57     37.45 o
  -3  -4  13       38.21       40.66     19.25 o
  -2  -4  13      389.55      422.74     34.68 o
  -1  -4  13      102.42       88.13     19.51 o
   0  -4  13     1083.45     1102.70     55.11 o
   1  -4  13      140.69      161.02     22.45 o
   2  -4  13      137.43      176.44     23.81 o
   3  -4  13       81.46       99.50     34.69 o
   4  -4  13      146.84      206.06     37.30 o
   5  -4  13       70.32       11.11     19.78 o
  -7  -3  13       62.20       87.86     23.93 o
  -6  -3  13       99.75      119.02     22.91 o
  -5  -3  13       48.36       74.08     16.95 o
  -4  -3  13        6.84        4.48     12.82 o
  -3  -3  13        3.54       10.07     12.94 o
  -2  -3  13       14.96       14.41      9.48 o
  -1  -3  13      290.77      273.15     27.42 o
   0  -3  13      540.44      571.43     39.28 o
   1  -3  13      200.68      236.60     25.92 o
   2  -3  13        7.98       13.04      9.30 o
   3  -3  13       27.54       28.79     13.27 o
   4  -3  13      199.91      234.46     38.85 o
   5  -3  13       67.94       12.03     18.84 o
  -7  -2  13       39.99       52.34     20.37 o
  -6  -2  13       43.71       48.44     16.37 o
  -5  -2  13       16.65        7.91     14.59 o
  -4  -2  13       77.08       73.51     26.72 o
  -3  -2  13       25.99       33.87     18.74 o
  -2  -2  13      594.53      499.30     36.74 o
  -1  -2  13      644.01      607.51     39.84 o
   0  -2  13      158.76      164.62     21.46 o
   1  -2  13       62.94       63.88     16.14 o
   2  -2  13      178.21      208.24     24.92 o
   3  -2  13      421.49      441.70     37.78 o
   4  -2  13       96.75       97.13     32.52 o
   5  -2  13       21.07       -0.94     16.60 o
  -7  -1  13        0.25        2.49     12.79 o
  -6  -1  13       15.63       24.68     11.93 o
  -5  -1  13       85.79      112.45     18.75 o
  -4  -1  13       70.63       74.19     15.19 o
  -3  -1  13       87.77       83.65     27.00 o
  -2  -1  13      479.43      483.35     52.28 o
  -1  -1  13      585.41      571.45     38.75 o
   0  -1  13      132.44      162.34     21.21 o
   1  -1  13      146.40      166.31     21.60 o
   2  -1  13      764.57      744.88     71.22 o
   3  -1  13      719.42      760.54     46.65 o
   4  -1  13       89.51       99.39     35.57 o
   5  -1  13       14.32       -0.05     17.04 o
  -7   0  13        0.17        7.71     13.09 o
  -6   0  13       17.85       16.52     11.81 o
  -5   0  13      126.94      152.12     20.38 o
  -4   0  13       38.43       56.04     23.52 o
  -3   0  13       62.23       79.03     26.39 o
  -2   0  13      395.08      405.63     45.92 o
  -1   0  13      170.15      180.83     22.80 o
   0   0  13       94.02       87.51     19.05 o
   1   0  13      197.67      241.23     24.95 o
   2   0  13      426.56      483.86     35.99 o
   3   0  13      178.20      165.32     22.74 o
   4   0  13      150.17      175.47     38.29 o
   5   0  13       86.69       12.97     15.94 o
  -7   1  13        0.29        1.35     12.46 o
  -6   1  13       16.63       22.43     23.01 o
  -5   1  13       91.25      127.92     36.03 o
  -4   1  13       70.14      109.67     31.99 o
  -3   1  13       92.59      112.44     30.44 o
  -2   1  13      443.22      350.94     43.58 o
  -1   1  13      553.78      588.89     39.36 o
   0   1  13      140.29      147.72     21.01 o
   1   1  13      160.42      161.27     20.64 o
   2   1  13      752.77      773.83     43.96 o
   3   1  13      702.61      695.75     68.30 o
   4   1  13       96.20      121.06     37.02 o
   5   1  13       14.88       28.76     23.93 o
  -7   2  13       36.90        0.31     17.88 o
  -6   2  13       48.42       65.22     29.22 o
  -5   2  13       24.01       -4.88     14.11 o
  -4   2  13       58.44       58.28     24.79 o
  -3   2  13       33.17       57.77     22.07 o
  -2   2  13      669.41      639.38     57.21 o
  -1   2  13      699.04      700.44     42.83 o
   0   2  13      139.89      121.43     21.91 o
   1   2  13       43.65       63.47     15.70 o
   2   2  13      166.35      171.62     21.52 o
   3   2  13      409.55      421.24     52.23 o
   4   2  13       92.27       97.13     33.89 o
   5   2  13       22.50       65.37     31.33 o
  -7   3  13       64.70       -5.54     21.46 o
  -5   3  13       43.14       42.64     25.73 o
  -4   3  13       19.73       26.70     17.60 o
  -3   3  13       16.91       10.04     13.98 o
  -2   3  13       19.59       28.35     14.24 o
  -1   3  13      243.99      253.41     26.36 o
   0   3  13      500.61      539.36     36.59 o
   1   3  13      211.42      208.12     23.37 o
   2   3  13       19.54       26.05     10.12 o
   3   3  13       29.24       34.00     21.46 o
   4   3  13      186.80      191.01     40.50 o
   5   3  13       66.66      142.42     44.62 o
  -7   4  13        5.48       -1.63     22.32 o
  -6   4  13        3.39      -13.12     13.12 o
  -5   4  13       45.09       72.06     31.10 o
  -4   4  13      200.37      206.72     37.56 o
  -3   4  13       28.03       33.77     19.68 o
  -2   4  13      325.92      326.17     41.83 o
  -1   4  13      111.00      112.38     19.23 o
   0   4  13     1170.75     1118.65     52.31 o
   1   4  13      154.31      183.04     21.59 o
   2   4  13      102.39       77.35     26.62 o
   3   4  13       98.17       99.11     29.85 o
   4   4  13      166.68      217.88     43.02 o
   5   4  13       61.78       81.21     34.91 o
  -7   5  13       20.72       -6.74     17.82 o
  -6   5  13       24.01        1.73     18.13 o
  -5   5  13       80.38       97.84     36.61 o
  -4   5  13      589.32      675.66     67.43 o
  -3   5  13      125.97      133.49     34.58 o
  -2   5  13        1.84       -0.56     12.23 o
  -1   5  13      201.82      221.90     32.72 o
   0   5  13      214.70      214.24     24.54 o
   1   5  13       41.97       41.70     13.16 o
   2   5  13      113.12      128.76     33.31 o
   3   5  13      424.19      485.09     54.62 o
   4   5  13       66.56      130.13     39.03 o
  -7   6  13        3.43        6.64     20.37 o
  -6   6  13        8.34        3.92     14.77 o
  -5   6  13       31.30       43.86     22.35 o
  -4   6  13      417.73      472.48     57.62 o
  -3   6  13      218.14      252.21     40.73 o
  -2   6  13      181.45      211.12     35.06 o
  -1   6  13      159.81      192.38     32.44 o
   0   6  13      201.63      213.83     24.16 o
   1   6  13      165.22      174.53     33.16 o
   2   6  13      279.84      367.62     45.84 o
   3   6  13      242.98      259.89     40.35 o
  -6   7  13       14.15        2.77     20.39 o
  -5   7  13       58.41       39.56     22.71 o
  -4   7  13      248.78      244.78     43.73 o
  -3   7  13      461.25      518.15     58.15 o
  -2   7  13      199.29      229.48     37.68 o
  -1   7  13      152.75      164.56     29.60 o
   0   7  13      425.42      435.98     33.08 o
   1   7  13      360.56      434.59     49.40 o
   2   7  13      104.99      113.20     31.53 o
  -6   8  13       41.46       15.64     24.10 o
  -5   8  13      102.04      107.28     37.91 o
  -4   8  13       97.91       97.36     34.45 o
  -3   8  13      107.27      136.31     36.74 o
  -2   8  13      165.97      163.29     32.39 o
  -1   8  13      365.72      352.19     42.56 o
   0   8  13      383.60      358.62     39.97 o
   1   8  13       60.95       81.06     26.95 o
  -6   9  13       92.94      154.57     46.99 o
  -5   9  13       66.55      119.35     40.45 o
  -4   9  13        4.65       20.39     16.48 o
  -3   9  13        6.25       11.57     11.93 o
  -2   9  13      254.13      290.09     42.06 o
  -1   9  13      712.68      730.74     62.40 o
  -5  10  13       50.41       41.83     26.19 o
  -4  10  13       25.35       40.61     22.68 o
  -3  10  13       72.47       86.48     30.16 o
  -2  10  13      119.71      214.45     37.63 o
  -1  10  13      142.04      187.90     32.55 o
  -5  11  13       78.49      106.87     38.47 o
  -4  11  13       37.07       31.63     23.19 o
  -3  11  13      156.17      155.64     41.70 o
  -2  11  13      224.90      298.33     44.45 o
  -1  11  13       30.26       29.50     18.26 o
  -5  12  13       25.93       36.77     29.22 o
  -4  12  13       68.31       87.16     35.42 o
  -3  12  13       51.37       60.57     26.44 o
  -2  12  13       44.50       39.39     20.65 o
  -4  13  13      134.74      201.66     50.80 o
  -3  13  13       64.17       76.23     32.32 o
  -2  13  13       82.84       35.55     25.07 o
  -3  14  13       31.25       39.28     24.66 o
  -2 -14  14      107.76      129.95     29.46 o
  -1 -14  14       97.46       -0.51     24.23 o
   0 -14  14       36.44        8.80     24.54 o
  -3 -13  14       27.01       41.32     34.45 o
  -2 -13  14      167.31      229.05     32.77 o
  -1 -13  14       75.44       -3.61     21.94 o
   0 -13  14       48.14        4.55     23.62 o
   1 -13  14        1.33       -8.65     13.70 o
  -4 -12  14       64.76       66.80     35.17 o
  -3 -12  14       30.02       30.69     26.90 o
  -2 -12  14       40.68        1.35     22.12 o
  -1 -12  14      128.33      -12.08     16.60 o
   0 -12  14       20.05       17.60     14.49 o
   1 -12  14       11.09        6.27     14.87 o
   2 -12  14       68.95       54.93     20.67 o
  -5 -11  14       46.60       38.14     32.01 o
  -4 -11  14       66.91       53.32     34.05 o
  -3 -11  14       31.04        3.38     22.66 o
  -2 -11  14       37.88       71.95     22.83 o
  -1 -11  14       57.17       43.15     21.12 o
   0 -11  14        6.60      -10.21     11.78 o
   1 -11  14        1.78        2.87      9.94 o
   2 -11  14       56.93       77.63     23.24 o
  -5 -10  14      113.00      156.60     46.63 o
  -4 -10  14       29.85       67.23     32.19 o
  -3 -10  14       61.27       84.70     34.99 o
  -2 -10  14      143.50      183.99     29.14 o
  -1 -10  14       48.70       67.57     20.76 o
   0 -10  14       37.61       49.88     17.57 o
   1 -10  14      144.01      204.60     31.39 o
   2 -10  14       72.71       96.75     31.99 o
   3 -10  14        3.33       12.37     14.76 o
  -5  -9  14       11.41       -5.85     20.85 o
  -4  -9  14        5.93       13.43     22.76 o
  -3  -9  14       71.46       99.34     35.32 o
  -2  -9  14      243.55      278.59     32.17 o
  -1  -9  14      127.78      162.23     27.20 o
   0  -9  14       77.14       84.91     23.07 o
   1  -9  14      136.16      183.55     29.96 o
   2  -9  14      122.27      147.72     29.82 o
   3  -9  14       52.60       55.58     21.18 o
  -6  -8  14       82.41      115.01     39.23 o
  -5  -8  14       18.10       15.54     19.43 o
  -4  -8  14       37.66       43.20     24.82 o
  -3  -8  14      172.56      215.70     42.49 o
  -2  -8  14      372.99      399.11     37.72 o
  -1  -8  14      245.76      305.96     38.36 o
   0  -8  14      137.21      154.68     28.52 o
   1  -8  14      146.33      184.26     27.68 o
   2  -8  14      126.97      129.00     26.81 o
   3  -8  14       56.30       57.59     21.56 o
   4  -8  14       18.17       18.94     16.85 o
  -6  -7  14       26.24       34.28     27.10 o
  -5  -7  14       17.07       13.81     19.71 o
  -4  -7  14       89.39      135.58     39.36 o
  -3  -7  14       41.07       86.55     31.12 o
  -2  -7  14       83.25       87.57     21.85 o
  -1  -7  14      194.41      202.07     26.30 o
   0  -7  14      149.29      126.28     25.30 o
   1  -7  14       79.22      103.27     22.55 o
   2  -7  14      129.69      142.97     28.05 o
   3  -7  14      156.86      163.65     31.00 o
   4  -7  14      115.62      160.69     32.21 o
  -6  -6  14       34.86       24.31     23.16 o
  -5  -6  14       82.08       85.69     31.96 o
  -4  -6  14      275.04      313.84     48.16 o
  -3  -6  14       56.28       60.49     25.17 o
  -2  -6  14        2.31        4.99      8.86 o
  -1  -6  14      364.36      371.26     35.00 o
   0  -6  14      466.44      488.40     39.69 o
   1  -6  14       54.64       59.06     27.93 o
   2  -6  14      157.00      160.25     26.95 o
   3  -6  14      215.67      216.07     30.39 o
   4  -6  14       30.01       33.06     17.75 o
  -6  -5  14        2.81       17.11     20.11 o
  -5  -5  14       61.20       37.33     23.82 o
  -4  -5  14      153.36      173.56     36.69 o
  -3  -5  14       10.12        2.54     13.71 o
  -2  -5  14       35.51       21.77     11.88 o
  -1  -5  14      171.19      186.95     33.35 o
   0  -5  14      211.79      204.77     25.90 o
   1  -5  14       79.75       89.09     20.10 o
   2  -5  14      178.91      203.85     27.04 o
   3  -5  14      189.11      178.76     29.28 o
   4  -5  14       64.59       21.31     30.12 o
  -7  -4  14        0.27       -4.42     22.55 o
  -6  -4  14       56.34       54.67     27.61 o
  -5  -4  14       36.86       59.60     28.07 o
  -4  -4  14       38.48       35.62     20.60 o
  -3  -4  14      100.48       97.77     29.62 o
  -2  -4  14       74.58      102.24     22.18 o
  -1  -4  14       54.99       63.63     17.12 o
   0  -4  14      143.77      126.02     23.75 o
   1  -4  14      300.43      272.56     29.11 o
   2  -4  14       98.51       95.41     22.22 o
   3  -4  14       62.87       74.42     20.46 o
   4  -4  14       49.58       26.95     17.75 o
  -7  -3  14       18.80       60.87     33.41 o
  -6  -3  14       31.24       30.03     22.25 o
  -5  -3  14       83.70       58.18     27.41 o
  -4  -3  14       34.76       33.49     18.56 o
  -3  -3  14       58.48       80.20     27.18 o
  -2  -3  14      109.21      123.81     23.85 o
  -1  -3  14      213.92      244.22     27.39 o
   0  -3  14      237.69      263.54     28.36 o
   1  -3  14      189.71      184.94     24.31 o
   2  -3  14      227.18      217.54     26.93 o
   3  -3  14      101.29      120.04     27.35 o
   4  -3  14      103.21       19.68     14.72 o
   5  -3  14       51.73       14.34     20.44 o
  -7  -2  14        7.43       10.31     15.49 o
  -6  -2  14       22.51       23.27     22.35 o
  -5  -2  14      134.71      155.20     41.17 o
  -4  -2  14       31.68       44.80     20.52 o
  -3  -2  14        3.07       -5.87      8.44 o
  -2  -2  14      150.17      151.05     22.43 o
  -1  -2  14      683.28      691.35     44.48 o
   0  -2  14      241.34      269.23     28.12 o
   1  -2  14       15.37        4.73      8.39 o
   2  -2  14      237.76      240.96     28.22 o
   3  -2  14      297.80      338.31     33.94 o
   4  -2  14       53.26       -0.51     14.44 o
   5  -2  14       14.08        8.03     19.91 o
  -7  -1  14        2.34       -3.84     13.91 o
  -6  -1  14       21.02       24.90     13.95 o
  -5  -1  14       36.88       75.44     29.77 o
  -4  -1  14       23.13       31.58     18.92 o
  -3  -1  14       45.90       72.21     26.65 o
  -2  -1  14      171.89      179.02     24.32 o
  -1  -1  14      168.67      205.80     24.96 o
   0  -1  14       79.47       87.08     19.90 o
   1  -1  14      156.59      144.74     21.15 o
   2  -1  14      361.55      359.26     38.15 o
   3  -1  14      298.70      303.06     31.54 o
   4  -1  14       68.58       -6.76     17.82 o
   5  -1  14       36.60        9.31     20.93 o
  -7   0  14        2.43       16.63     15.64 o
  -6   0  14       26.61       19.68     14.34 o
  -5   0  14        0.69        3.03     15.21 o
  -4   0  14        4.23        8.75     13.12 o
  -3   0  14      347.84      380.03     47.47 o
  -2   0  14      494.56      553.59     55.91 o
  -1   0  14        7.84       19.52     10.21 o
   0   0  14       24.70       32.68     12.47 o
   1   0  14      986.76     1050.55     54.04 o
   2   0  14      571.15      519.77     38.55 o
   3   0  14       49.19       38.09     26.06 o
   4   0  14       38.07       22.68     20.82 o
   5   0  14       76.97      104.96     41.27 o
  -7   1  14        4.26        1.84     14.24 o
  -6   1  14       24.91       11.97     20.61 o
  -5   1  14       41.54       39.44     25.12 o
  -4   1  14       16.59       19.78     15.18 o
  -3   1  14       50.75       78.11     26.85 o
  -2   1  14      193.11      154.37     31.33 o
  -1   1  14      193.49      205.15     25.43 o
   0   1  14       71.56       82.32     27.77 o
   1   1  14      141.94      137.52     21.14 o
   2   1  14      371.90      402.06     33.56 o
   3   1  14      310.17      291.11     48.11 o
   4   1  14       70.66      107.73     37.48 o
   5   1  14       27.08       37.00     31.27 o
  -7   2  14       11.63       15.97     23.98 o
  -6   2  14       20.06        2.14     19.99 o
  -5   2  14      126.35      150.83     41.39 o
  -4   2  14       35.87       61.86     26.77 o
  -3   2  14        9.46        8.37     11.54 o
  -2   2  14      128.29      133.21     34.12 o
  -1   2  14      656.03      678.22     43.57 o
   0   2  14      252.35      278.93     27.89 o
   1   2  14       33.21       28.34     12.05 o
   2   2  14      256.14      239.83     25.76 o
   3   2  14      312.72      296.07     48.01 o
   4   2  14       59.07       66.31     31.20 o
   5   2  14       15.60        2.06     22.55 o
  -7   3  14       15.02      -11.52     18.13 o
  -6   3  14       36.43       -7.93     16.07 o
  -5   3  14       93.43      108.24     38.14 o
  -4   3  14       31.26       67.48     26.52 o
  -3   3  14       41.98       67.43     24.82 o
  -2   3  14      134.16      112.62     30.23 o
  -1   3  14      228.65      257.01     27.63 o
   0   3  14      228.45      220.74     24.86 o
   1   3  14      199.48      237.83     25.37 o
   2   3  14      253.48      251.67     41.17 o
   3   3  14       93.44      112.39     35.17 o
   4   3  14       83.27      115.03     36.77 o
   5   3  14       54.76       92.66     38.75 o
  -7   4  14        0.51       -0.76     19.76 o
  -6   4  14       46.35        8.70     16.83 o
  -5   4  14       26.42       21.05     21.16 o
  -4   4  14       49.57       73.61     27.16 o
  -3   4  14      115.59      117.73     32.72 o
  -2   4  14       70.65       91.08     27.13 o
  -1   4  14       56.17       63.84     17.07 o
   0   4  14      132.94      136.24     21.42 o
   1   4  14      280.98      284.94     27.11 o
   2   4  14       93.15       83.68     28.66 o
   3   4  14       61.78       79.20     30.33 o
   4   4  14       41.78       51.31     26.49 o
  -6   5  14        1.96       -8.52     13.88 o
  -5   5  14       59.28       68.63     26.83 o
  -4   5  14      148.86      154.39     40.40 o
  -3   5  14       20.67       34.99     18.84 o
  -2   5  14       18.61       24.00     16.04 o
  -1   5  14      164.84      157.72     29.75 o
   0   5  14      238.04      272.94     34.85 o
   1   5  14      101.22      117.91     19.17 o
   2   5  14      168.11      260.19     42.51 o
   3   5  14      194.74      165.63     35.27 o
   4   5  14       82.36       97.08     38.04 o
  -6   6  14       39.50       -3.79     16.96 o
  -5   6  14       91.45      116.58     39.54 o
  -4   6  14      262.59      322.92     51.39 o
  -3   6  14       36.88       33.33     18.10 o
  -2   6  14        7.77       12.08     12.82 o
  -1   6  14      360.30      367.01     43.33 o
   0   6  14      456.13      503.11     36.58 o
   1   6  14       43.59       37.07     21.10 o
   2   6  14      138.03      182.08     35.88 o
   3   6  14      195.93      182.03     36.39 o
  -6   7  14       19.87       -1.91     21.74 o
  -5   7  14       14.70        3.28     14.42 o
  -4   7  14      108.16      143.69     41.12 o
  -3   7  14       50.11       54.21     22.73 o
  -2   7  14       91.54       82.41     27.79 o
  -1   7  14      207.36      209.06     33.59 o
   0   7  14      158.24      150.26     22.40 o
   1   7  14       78.22       98.96     32.22 o
   2   7  14      155.64      158.43     39.44 o
  -6   8  14       89.34      107.10     40.40 o
  -5   8  14       24.61       35.85     24.49 o
  -4   8  14       23.80       30.82     22.40 o
  -3   8  14      147.93      151.19     39.92 o
  -2   8  14      367.21      399.25     50.85 o
  -1   8  14      243.47      252.46     37.71 o
   1   8  14      140.32      160.52     40.17 o
  -5   9  14       13.16       30.11     22.73 o
  -4   9  14       12.10        3.15     17.49 o
  -3   9  14       84.13       79.23     31.58 o
  -2   9  14      243.62      305.10     45.13 o
  -1   9  14      137.89      144.86     30.61 o
  -5  10  14      112.54      148.37     45.90 o
  -4  10  14       22.23       34.99     24.92 o
  -3  10  14       57.72       58.96     27.64 o
  -2  10  14      139.28      197.03     35.90 o
  -1  10  14       39.93       55.33     21.56 o
  -5  11  14       43.52       55.30     32.37 o
  -4  11  14       74.18       99.16     37.53 o
  -3  11  14       35.80       80.22     31.38 o
  -2  11  14       33.91       51.74     22.86 o
  -4  12  14       64.56       81.57     34.45 o
  -3  12  14       19.31       30.05     24.21 o
  -2  12  14       31.28       26.90     23.80 o
  -3  13  14       23.06       32.27     24.33 o
  -2 -13  15       92.57      154.26     51.69 o
  -1 -13  15       59.85       13.96     27.18 o
   0 -13  15        1.35       -4.07     21.28 o
  -3 -12  15       83.65       70.25     39.26 o
  -2 -12  15      104.62        5.72     23.70 o
  -1 -12  15       19.10        2.47     25.22 o
   0 -12  15       16.80        1.24     15.64 o
   1 -12  15       63.40       39.46     24.89 o
  -4 -11  15       20.46       35.57     33.56 o
  -3 -11  15       37.69       56.70     34.25 o
  -2 -11  15       67.88       47.86     62.85 o
  -1 -11  15       22.26       14.45     15.36 o
   0 -11  15       12.49        4.69     14.42 o
   1 -11  15       32.64       11.49     14.94 o
   2 -11  15       85.83       74.50     24.13 o
  -4 -10  15       23.42       30.74     27.97 o
  -3 -10  15       25.34       -9.51     21.71 o
  -2 -10  15       23.43       30.45     24.23 o
  -1 -10  15       13.16       -0.77     13.29 o
   0 -10  15       26.85       19.19     14.73 o
   1 -10  15       46.50       86.38     24.42 o
   2 -10  15       65.82       80.80     24.05 o
  -5  -9  15      121.44      128.23     44.98 o
  -4  -9  15       48.96       10.68     25.43 o
  -3  -9  15       29.59       55.84     30.66 o
  -2  -9  15       22.01       23.90     19.06 o
  -1  -9  15       69.80       70.39     23.63 o
   0  -9  15       65.07      107.19     25.77 o
   1  -9  15       28.89       35.24     18.65 o
   2  -9  15       42.95       59.91     21.68 o
   3  -9  15       83.02       91.02     26.77 o
  -5  -8  15       28.68       48.46     29.50 o
  -4  -8  15       13.38       42.59     25.76 o
  -3  -8  15       18.34       12.64     19.99 o
  -2  -8  15       70.89       83.58     23.13 o
  -1  -8  15       58.60       72.39     21.30 o
   0  -8  15       71.42       77.43     21.59 o
   1  -8  15       76.75       80.37     22.01 o
   2  -8  15      120.90      174.55     34.08 o
   3  -8  15       30.81       34.06     16.96 o
  -6  -7  15       31.20       39.92     30.74 o
  -5  -7  15       29.33       69.47     32.93 o
  -4  -7  15       52.36       65.50     29.19 o
  -3  -7  15      107.84      104.38     34.83 o
  -2  -7  15      220.64      259.51     31.84 o
  -1  -7  15       52.96       58.34     19.22 o
   0  -7  15       41.73       21.04     21.26 o
   1  -7  15       98.68      105.42     23.98 o
   2  -7  15       54.73       51.71     18.09 o
   3  -7  15        0.38       13.24     13.03 o
  -6  -6  15       14.00       17.14     22.20 o
  -5  -6  15       59.30       97.77     34.86 o
  -4  -6  15       61.66       68.58     28.88 o
  -3  -6  15       38.66       39.31     23.52 o
  -2  -6  15      132.97      157.18     26.16 o
  -1  -6  15      347.29      376.61     50.75 o
   0  -6  15      127.97      159.05     25.71 o
   1  -6  15      148.67      193.11     27.72 o
   2  -6  15      124.30      115.93     25.09 o
   3  -6  15       82.63       86.67     23.79 o
   4  -6  15      121.15      173.78     33.50 o
  -6  -5  15       12.26        0.48     20.82 o
  -5  -5  15       39.94       47.98     25.55 o
  -4  -5  15      133.09      136.06     37.99 o
  -3  -5  15       57.45       55.84     25.12 o
  -2  -5  15       34.76       30.15     16.06 o
  -1  -5  15      314.82      345.40     33.61 o
   0  -5  15      208.99      226.83     46.53 o
   1  -5  15       35.81       44.03     19.39 o
   2  -5  15       77.30       65.87     20.68 o
   3  -5  15      131.74      141.09     28.95 o
   4  -5  15       39.39       14.00     16.23 o
  -6  -4  15       14.23       11.29     22.10 o
  -5  -4  15       34.59       52.12     25.45 o
  -4  -4  15       41.35       28.33     22.43 o
  -3  -4  15      156.44      169.75     35.37 o
  -2  -4  15      178.45      205.01     26.32 o
  -1  -4  15      161.77      166.18     25.27 o
   0  -4  15       29.32       36.43     13.41 o
   1  -4  15      230.41      242.15     28.91 o
   2  -4  15      364.86      359.25     36.50 o
   3  -4  15      113.57       53.71     47.51 o
   4  -4  15       38.94       -3.51     18.13 o
  -6  -3  15       78.97      120.27     39.44 o
  -5  -3  15       73.96      127.06     39.03 o
  -4  -3  15        3.90       17.21     17.80 o
  -3  -3  15       46.68       62.63     25.40 o
  -2  -3  15      263.59      305.00     31.27 o
  -1  -3  15       54.70       86.08     20.43 o
   0  -3  15       42.90       45.43     15.74 o
   1  -3  15      429.33      431.53     50.22 o
   2  -3  15      401.15      380.69     36.70 o
   3  -3  15       53.38       13.61     23.16 o
   4  -3  15       28.12       12.64     20.72 o
  -6  -2  15       36.97       -1.96     13.22 o
  -5  -2  15       38.63       48.44     25.76 o
  -4  -2  15       69.01       98.20     32.29 o
  -3  -2  15      145.38      135.78     35.65 o
  -2  -2  15      183.21      159.94     26.86 o
  -1  -2  15      238.23      239.45     27.54 o
   0  -2  15      165.73      177.08     24.46 o
   1  -2  15      122.96      105.28     22.15 o
   2  -2  15      190.09      198.24     26.83 o
   3  -2  15      119.90      176.16     32.72 o
   4  -2  15       72.22       -4.27     17.42 o
  -6  -1  15       35.09       -5.11     13.71 o
  -5  -1  15       13.51       58.86     27.00 o
  -4  -1  15       79.21       58.05     27.69 o
  -3  -1  15      136.20      145.34     31.35 o
  -2  -1  15      293.69      271.88     29.46 o
  -1  -1  15      383.97      415.44     36.26 o
   0  -1  15      131.87      120.62     22.80 o
   1  -1  15       12.07       14.43     10.90 o
   2  -1  15       53.35       72.15     18.48 o
   3  -1  15       94.45       97.34     44.04 o
   4  -1  15       29.43        7.96     19.50 o
  -6   0  15        1.91        0.51     12.82 o
  -5   0  15       15.30       -0.66     15.56 o
  -4   0  15        5.40       15.18     18.03 o
  -3   0  15      108.75      116.84     32.39 o
  -2   0  15      315.37      347.20     46.33 o
  -1   0  15      244.66      282.75     30.03 o
   0   0  15       55.97       77.36     18.68 o
   1   0  15      137.99      180.57     23.81 o
   2   0  15      302.92      303.67     31.86 o
   3   0  15      144.98      146.25     41.57 o
   4   0  15       10.63       15.89     19.91 o
  -6   1  15       28.34        5.62     16.07 o
  -5   1  15       15.17       23.42     19.65 o
  -4   1  15      101.48      104.33     34.50 o
  -3   1  15      142.37      134.84     34.99 o
  -2   1  15      290.31      299.60     42.89 o
  -1   1  15      377.88      365.32     34.06 o
   0   1  15      140.08      116.79     22.66 o
   1   1  15       21.17       22.76     10.99 o
   2   1  15       68.38       65.38     17.73 o
   3   1  15       94.39      147.81     41.17 o
   4   1  15       27.16       31.53     27.74 o
  -6   2  15       43.64       -6.20     16.48 o
  -5   2  15       44.61       30.21     23.14 o
  -4   2  15       50.33       63.67     26.09 o
  -3   2  15      115.56      138.63     29.98 o
  -2   2  15      181.50      221.37     37.58 o
  -1   2  15      237.25      283.44     30.65 o
   0   2  15      150.02      180.22     23.78 o
   1   2  15      111.37      110.32     23.06 o
   2   2  15      181.54      230.98     43.35 o
   3   2  15      103.74      112.51     37.48 o
   4   2  15       65.33      104.73     38.83 o
  -6   3  15       76.22       -3.46     16.81 o
  -5   3  15       67.57        2.57     16.07 o
  -4   3  15        1.14       -3.05     12.20 o
  -3   3  15       47.11       69.16     24.94 o
  -2   3  15      259.55      321.72     44.27 o
  -1   3  15       65.33       73.92     19.85 o
   0   3  15       36.34       47.05     14.70 o
   1   3  15      426.41      430.63     35.12 o
   2   3  15      408.55      354.96     51.57 o
   3   3  15       65.93       63.57     30.23 o
   4   3  15       33.90       39.87     28.50 o
  -6   4  15       17.35        6.15     21.64 o
  -5   4  15       36.49       10.02     17.24 o
  -4   4  15       51.58       74.37     29.29 o
  -3   4  15      190.67      232.81     39.28 o
  -2   4  15      188.92      219.36     37.12 o
  -1   4  15      137.68      140.93     25.04 o
   0   4  15       36.57       45.50     13.81 o
   1   4  15      248.57      267.67     27.21 o
   2   4  15      339.59      362.87     52.38 o
   3   4  15      101.27      122.73     36.97 o
   4   4  15       58.11       50.09     31.55 o
  -6   5  15        9.37        0.20     21.03 o
  -5   5  15       29.56       34.07     25.35 o
  -4   5  15      115.03      146.43     40.61 o
  -3   5  15       41.79       45.67     19.88 o
  -2   5  15       25.69       14.54     12.94 o
  -1   5  15      293.02      351.93     44.65 o
   0   5  15      209.65      249.40     31.38 o
   1   5  15       41.20       21.82     19.10 o
   2   5  15       80.87       54.87     26.88 o
   3   5  15      123.88      164.61     45.11 o
   4   5  15       36.24       37.15     28.53 o
  -6   6  15       10.38       -1.50     19.40 o
  -5   6  15       69.27      128.05     41.34 o
  -4   6  15       79.76      102.32     35.32 o
  -3   6  15       39.91       54.18     25.99 o
  -2   6  15      154.60      128.94     34.43 o
  -1   6  15      396.90      387.61     47.42 o
   0   6  15      133.59      185.86     24.37 o
   1   6  15      122.68      116.28     34.55 o
   2   6  15      145.02      177.20     38.04 o
   3   6  15       98.21       98.20     34.22 o
  -6   7  15       33.42       46.56     25.55 o
  -5   7  15       25.06       19.88     22.93 o
  -4   7  15       41.82       44.14     24.46 o
  -3   7  15      113.67      140.66     39.46 o
  -2   7  15      225.80      196.22     35.95 o
  -1   7  15       41.03       46.79     20.06 o
   0   7  15       26.76       19.31     11.20 o
   1   7  15      109.59      117.73     35.72 o
   2   7  15       60.68       92.43     32.60 o
  -5   8  15       23.31       59.80     29.80 o
  -4   8  15       18.38       24.71     21.92 o
  -3   8  15       27.55       22.10     19.68 o
  -2   8  15       63.98      116.99     31.81 o
  -1   8  15       66.27       83.68     26.42 o
  -5   9  15      123.58      167.00     47.12 o
  -4   9  15       44.67       50.80     29.52 o
  -3   9  15       35.21       25.45     19.68 o
  -2   9  15       31.70       59.02     25.55 o
  -1   9  15       60.64       76.99     25.53 o
  -5  10  15       47.63      105.50     38.42 o
  -4  10  15       29.06       41.50     28.61 o
  -3  10  15       26.73       29.50     24.84 o
  -2  10  15       30.85       37.33     21.84 o
  -4  11  15       17.70       32.70     22.40 o
  -3  11  15       28.92       38.90     26.65 o
  -2  11  15       65.99       69.77     30.97 o
  -3  12  15       95.60       98.27     36.54 o
  -2 -12  16       77.16       -5.98     23.67 o
  -1 -12  16       38.61       -8.37     24.54 o
  -3 -11  16      107.83      152.76     49.79 o
  -2 -11  16       68.80       34.38     46.89 o
  -1 -11  16       24.70       15.40     16.77 o
   0 -11  16       32.29       11.06     21.99 o
   1 -11  16      104.53       96.23     26.95 o
  -4 -10  16       31.23       49.99     35.09 o
  -3 -10  16       50.72       14.06     23.65 o
  -2 -10  16       53.87       21.50     47.65 o
  -1 -10  16        5.69        3.76     14.45 o
   0 -10  16        3.63        6.07     18.09 o
   1 -10  16       66.86       98.10     26.26 o
  -4  -9  16       28.82       14.59     28.66 o
  -3  -9  16       32.32       -5.47     15.94 o
  -2  -9  16       72.95       30.40     42.87 o
  -1  -9  16       62.47       37.69     49.34 o
   0  -9  16       20.64       27.84     16.75 o
   1  -9  16       44.27       39.20     18.03 o
   2  -9  16       66.33       68.47     22.47 o
  -5  -8  16       82.32      148.39     46.17 o
  -4  -8  16        8.90       -5.95     16.53 o
  -3  -8  16        6.30       -3.74     16.27 o
  -2  -8  16      115.39       46.92     55.37 o
  -1  -8  16      145.87      114.06     37.22 o
   0  -8  16       19.80       20.24     14.09 o
   1  -8  16       14.82       17.43     16.22 o
   2  -8  16       46.38       42.85     26.53 o
  -5  -7  16       31.35       55.66     33.89 o
  -4  -7  16       64.09       -4.58     15.69 o
  -3  -7  16      115.05       -3.46     20.72 o
  -2  -7  16      165.59      149.25     41.52 o
  -1  -7  16       82.43       64.71     20.24 o
   0  -7  16      110.20      122.81     27.41 o
   1  -7  16      168.07      167.81     32.30 o
   2  -7  16       25.29       48.22     18.63 o
   3  -7  16        2.89       14.35     28.63 o
  -5  -6  16        2.18       14.19     22.53 o
  -2  -6  16       79.22       70.80     22.29 o
  -1  -6  16       27.24       21.07     12.79 o
   0  -6  16      182.58      218.00     29.35 o
   1  -6  16      179.00      188.44     29.89 o
   2  -6  16       17.34       17.92     14.13 o
   3  -6  16       28.10       27.46     22.97 o
  -6  -5  16       15.00       48.03     29.80 o
  -5  -5  16       28.79        5.77     14.59 o
  -4  -5  16       79.26       18.18     20.06 o
  -3  -5  16      275.60      321.37     51.11 o
  -2  -5  16      152.66      125.86     26.79 o
  -1  -5  16       56.60       69.07     21.48 o
   0  -5  16      184.16      187.14     28.09 o
   1  -5  16      329.65      402.23     39.42 o
   2  -5  16      102.63      128.86     28.18 o
   3  -5  16       43.48       47.74     25.52 o
  -6  -4  16       25.13       22.76     27.03 o
  -5  -4  16       57.48       -4.35     12.43 o
  -4  -4  16        3.38       -8.70     10.78 o
  -3  -4  16       56.62       73.99     29.88 o
  -2  -4  16      206.14      208.33     28.64 o
  -1  -4  16       90.77      123.49     25.92 o
   0  -4  16       53.19       49.10     17.38 o
   1  -4  16      266.61      216.19     29.38 o
   2  -4  16      224.39      218.22     30.43 o
   3  -4  16       14.00       16.05     14.94 o
  -6  -3  16       42.21       64.53     33.87 o
  -5  -3  16       25.63        0.84     16.76 o
  -4  -3  16       29.88       38.37     23.88 o
  -3  -3  16       89.51      116.86     35.80 o
  -2  -3  16      165.17      157.55     26.17 o
  -1  -3  16      109.16      129.62     25.47 o
   0  -3  16      138.22      119.51     24.26 o
   1  -3  16      351.03      375.91     50.34 o
   2  -3  16      298.83      342.98     49.66 o
   3  -3  16       73.97       34.05     41.71 o
  -6  -2  16       23.03        6.81     18.76 o
  -5  -2  16        9.64       -3.56     17.26 o
  -4  -2  16       71.96       87.65     32.95 o
  -3  -2  16       82.09       89.43     33.11 o
  -2  -2  16       86.96       79.70     24.36 o
  -1  -2  16      110.79      142.63     23.76 o
   0  -2  16      239.34      273.80     31.27 o
   1  -2  16      197.45      228.28     29.30 o
   2  -2  16       68.87       28.85     20.90 o
   3  -2  16       50.62       44.16     36.37 o
   4  -2  16       18.90      -12.03     17.54 o
  -6  -1  16       26.83       -3.92     20.16 o
  -5  -1  16       12.72       -5.62     15.13 o
  -4  -1  16       65.36       69.24     31.27 o
  -3  -1  16      200.63      218.01     40.71 o
  -2  -1  16      254.14      256.30     29.53 o
  -1  -1  16      158.81      211.38     33.80 o
   0  -1  16      113.98      158.21     24.86 o
   1  -1  16      195.68      208.81     29.16 o
   2  -1  16      137.32      130.53     26.11 o
   3  -1  16       40.65       -5.44     12.48 o
   4  -1  16       21.86        7.32     23.24 o
  -6   0  16       31.40        1.17     16.48 o
  -5   0  16       21.86       -0.31     17.85 o
  -4   0  16       20.66       -5.77     12.69 o
  -3   0  16      193.84      170.00     37.12 o
  -2   0  16      385.31      409.70     50.75 o
  -1   0  16      192.92      170.74     26.10 o
   0   0  16       11.57        5.72      9.03 o
   1   0  16      116.71      138.03     24.51 o
   2   0  16      304.94      304.64     42.34 o
   3   0  16       21.70       -4.45     14.29 o
   4   0  16        1.05      -14.85     20.82 o
  -6   1  16       29.19       -4.58     16.17 o
  -5   1  16       12.01        1.42     16.04 o
  -4   1  16       54.54       89.83     31.78 o
  -3   1  16      192.34      189.20     37.99 o
  -2   1  16      255.10      281.65     41.75 o
  -1   1  16      147.32      164.37     36.32 o
   0   1  16      113.72      124.35     22.50 o
   1   1  16      183.02      199.54     26.69 o
   2   1  16      119.95      143.21     23.64 o
   3   1  16       31.05        4.50     19.93 o
   4   1  16       27.97       60.01     36.08 o
  -6   2  16       20.67       18.76     23.06 o
  -5   2  16        9.92        6.69     16.83 o
  -4   2  16       81.70       91.82     31.45 o
  -3   2  16       87.87      119.43     34.30 o
  -2   2  16       81.49      137.46     29.29 o
  -1   2  16      105.64      110.34     23.20 o
   0   2  16      241.82      298.37     31.91 o
   1   2  16      200.31      185.28     26.08 o
   2   2  16       69.43       75.95     30.82 o
   3   2  16       52.58       73.38     35.24 o
   4   2  16       18.45       26.90     29.32 o
  -6   3  16       47.42        6.43     19.25 o
  -5   3  16       29.38       -2.44     12.33 o
  -4   3  16       24.07       24.33     19.63 o
  -3   3  16       83.61       97.56     32.90 o
  -2   3  16      168.67      154.82     31.86 o
  -1   3  16      121.42      122.41     21.91 o
   0   3  16      121.30      166.58     24.83 o
   1   3  16      330.50      347.52     33.55 o
   2   3  16      291.30      312.52     52.25 o
   3   3  16       79.62      107.99     38.57 o
   4   3  16       35.96       23.57     29.95 o
  -6   4  16       22.40        6.87     22.53 o
  -5   4  16       54.62       60.06     28.99 o
  -4   4  16        0.67        3.61     15.05 o
  -3   4  16       53.18       46.89     25.40 o
  -2   4  16      199.64      224.98     38.98 o
  -1   4  16       89.02      109.24     23.46 o
   0   4  16       57.37       57.72     16.74 o
   1   4  16      275.04      268.96     46.73 o
   2   4  16      238.24      304.03     50.98 o
   3   4  16       18.04       41.95     28.02 o
  -6   5  16       16.23       -9.20     19.20 o
  -5   5  16       34.86       43.12     28.20 o
  -4   5  16       87.27       80.86     31.99 o
  -3   5  16      282.92      292.92     47.98 o
  -2   5  16      162.65      175.01     35.72 o
  -1   5  16       53.90       75.03     25.88 o
   0   5  16      194.59      234.29     28.12 o
   1   5  16      339.77      273.16     48.90 o
   2   5  16      100.49      101.12     36.72 o
   3   5  16       29.20       33.56     27.87 o
  -5   6  16        0.38        4.65     20.42 o
  -4   6  16      171.87      204.38     44.27 o
  -3   6  16      264.87      265.12     44.78 o
  -2   6  16       63.43       72.52     29.88 o
  -1   6  16       16.06       18.49     15.48 o
   0   6  16      192.56      202.19     26.81 o
   1   6  16      195.33      227.29     45.67 o
   2   6  16       17.03       33.23     25.40 o
  -5   7  16       30.39       57.59     30.66 o
  -4   7  16       63.71       91.41     36.59 o
  -3   7  16      116.04      132.73     38.39 o
  -2   7  16      177.16      152.94     39.16 o
  -1   7  16       99.29       77.35     25.73 o
   0   7  16       91.96      122.20     36.39 o
   1   7  16      145.86      216.15     45.67 o
  -5   8  16       82.60      126.17     43.58 o
  -4   8  16        3.72       -2.21     17.44 o
  -3   8  16        4.18      -14.87     14.87 o
  -2   8  16      110.49      151.67     40.94 o
  -1   8  16      146.18      177.50     33.11 o
  -4   9  16       36.69       11.52     20.67 o
  -3   9  16       25.84       43.68     25.83 o
  -2   9  16       57.71       63.85     28.10 o
  -4  10  16       25.17       32.11     27.92 o
  -3  10  16       47.51       37.86     27.46 o
  -2  10  16       62.91      100.03     34.71 o
  -3  11  16      114.53      130.29     43.00 o
  -2  11  16       69.83       77.14     30.87 o
  -3 -10  17       37.87       -2.90     22.04 o
  -2 -10  17       36.56       23.11     32.95 o
  -1 -10  17       13.87        9.33     17.14 o
   0 -10  17       37.08       31.45     16.93 o
  -3  -9  17       28.62        7.53     24.38 o
  -2  -9  17       14.39        0.30     20.48 o
  -1  -9  17       24.13       11.45     14.99 o
   0  -9  17       34.62       40.51     18.69 o
   1  -9  17        9.99       24.27     16.63 o
  -4  -8  17        9.14       17.04     23.67 o
  -3  -8  17       38.53        9.69     20.29 o
  -2  -8  17       10.62        6.05     22.90 o
  -1  -8  17       75.33       18.52     43.07 o
   0  -8  17      101.00       84.87     25.44 o
   1  -8  17       45.62       50.06     22.81 o
  -4  -7  17       20.72        0.05     21.26 o
  -3  -7  17        5.38       -4.40     13.76 o
  -2  -7  17       42.79       11.40     19.72 o
  -1  -7  17       55.72       80.52     23.70 o
   0  -7  17       36.48       37.54     19.73 o
   1  -7  17       44.32       45.47     20.82 o
   2  -7  17       26.12       24.07     14.71 o
  -5  -6  17       10.58       14.44     19.76 o
  -4  -6  17       38.08        1.73     20.52 o
  -3  -6  17       36.79       -1.07     14.80 o
  -2  -6  17       32.34       18.79     41.56 o
  -1  -6  17        5.77       17.15     12.50 o
   0  -6  17      161.86      172.48     30.26 o
   1  -6  17      281.81      283.39     36.44 o
   2  -6  17       13.75       -9.28     11.05 o
  -5  -5  17       10.14        6.08     20.82 o
  -4  -5  17      108.69        1.42     18.03 o
  -2  -5  17       16.98       26.25     13.82 o
  -1  -5  17        5.21        8.65     10.04 o
   0  -5  17      270.49      267.33     33.61 o
   1  -5  17      187.75      188.38     34.15 o
   2  -5  17        8.10       21.06     14.87 o
  -5  -4  17       20.78       -2.14     14.90 o
  -4  -4  17       69.27        2.87     13.50 o
  -3  -4  17      109.28        1.58     17.95 o
  -2  -4  17       76.87       68.02     19.96 o
  -1  -4  17      111.71      134.13     27.68 o
   0  -4  17      127.75      129.08     28.73 o
   1  -4  17      141.45      150.09     30.55 o
   2  -4  17       59.16       56.90     21.46 o
   3  -4  17       99.90      122.18     38.98 o
  -5  -3  17       56.92       13.88     17.65 o
  -4  -3  17       64.00        8.11     13.43 o
  -3  -3  17      122.63       11.87     17.01 o
  -2  -3  17      256.12      243.66     31.24 o
  -1  -3  17      136.40      152.34     25.90 o
   0  -3  17        5.32       -3.80      8.08 o
   1  -3  17       13.97        7.05     11.56 o
   2  -3  17       52.58       25.32     22.04 o
   3  -3  17       21.76       -7.77     12.57 o
  -5  -2  17       12.00        8.19     17.16 o
  -4  -2  17       71.60       13.55     20.85 o
  -3  -2  17      124.60      111.34     34.73 o
  -2  -2  17       89.52      104.33     29.30 o
  -1  -2  17       33.06       27.42     14.72 o
   0  -2  17      115.36      149.67     29.12 o
   1  -2  17      120.33      188.67     37.61 o
   2  -2  17       52.49       29.88     19.03 o
   3  -2  17       37.31        1.30     17.39 o
  -6  -1  17       13.97       -5.34     15.66 o
  -5  -1  17       25.13        0.05     16.40 o
  -4  -1  17       57.47       11.80     19.50 o
  -3  -1  17       65.02       71.09     28.88 o
  -2  -1  17       19.56       32.04     18.54 o
  -1  -1  17       29.33       33.70     16.22 o
   0  -1  17      124.31      105.94     24.67 o
   1  -1  17       62.51       31.51     38.62 o
   2  -1  17        3.33        2.45     11.31 o
   3  -1  17       10.85        4.14     22.15 o
  -6   0  17       10.09        1.02     20.88 o
  -5   0  17       19.97       -2.16     14.34 o
  -4   0  17       35.76        5.52     19.25 o
  -3   0  17       42.35       49.33     23.14 o
  -2   0  17       16.31       23.88     19.63 o
  -1   0  17      104.91      135.76     27.88 o
   0   0  17      105.23      109.06     24.41 o
   1   0  17       37.65       27.56     14.50 o
   2   0  17       21.35       30.75     35.44 o
   3   0  17       24.39        9.08     20.54 o
  -6   1  17       13.68       -3.89     19.63 o
  -5   1  17       18.55        0.31     15.48 o
  -4   1  17       52.75       56.42     29.04 o
  -3   1  17       65.86       67.36     27.79 o
  -2   1  17       25.96       51.23     24.44 o
  -1   1  17       34.64       32.66     15.45 o
   0   1  17      117.03      112.24     23.55 o
   1   1  17       60.94       62.97     18.80 o
   2   1  17        5.05        3.99     21.23 o
   3   1  17       11.21       -3.74     17.60 o
  -5   2  17       16.21       -3.28     19.45 o
  -4   2  17       73.51       95.20     35.37 o
  -3   2  17      117.34       97.79     32.19 o
  -2   2  17       84.65      112.34     33.87 o
  -1   2  17       35.87       28.84     26.57 o
   0   2  17      115.92      124.18     22.83 o
   1   2  17      127.76      146.55     25.17 o
   2   2  17       69.61       67.56     34.40 o
   3   2  17       51.64       65.58     33.39 o
  -5   3  17       57.34       48.29     28.17 o
  -4   3  17       68.94       65.45     30.69 o
  -3   3  17      124.13      155.79     40.56 o
  -2   3  17      256.40      245.14     42.59 o
  -1   3  17      141.35      142.17     24.54 o
   0   3  17       11.25        8.65      9.87 o
   1   3  17       16.28        4.67      9.58 o
   2   3  17       56.68       81.57     36.44 o
   3   3  17       16.36       16.83     26.95 o
  -5   4  17       18.64       19.73     20.39 o
  -4   4  17       56.25       68.73     31.94 o
  -3   4  17      110.44      140.71     39.44 o
  -2   4  17       82.41       55.00     27.28 o
  -1   4  17       98.96       92.63     28.81 o
   0   4  17      128.01      125.63     25.65 o
   1   4  17      154.82      165.83     46.48 o
   2   4  17       44.18       49.40     30.87 o
   3   4  17       73.98       89.55     39.72 o
  -5   5  17        8.15       27.00     23.77 o
  -4   5  17      116.86      166.85     47.37 o
  -3   5  17      215.01      212.75     42.18 o
  -2   5  17       21.27       23.80     17.54 o
  -1   5  17        8.58       22.78     17.19 o
   0   5  17      271.32      258.20     30.61 o
   1   5  17      194.85      235.76     47.73 o
   2   5  17       15.91       27.21     28.30 o
  -5   6  17       14.33       11.01     21.23 o
  -4   6  17       46.43       58.10     30.00 o
  -3   6  17       32.92       46.43     27.08 o
  -2   6  17       24.52       40.05     21.59 o
  -1   6  17        9.68       14.24     16.04 o
   0   6  17      149.81      209.08     46.17 o
   1   6  17      255.48      251.45     49.48 o
   2   6  17        7.37       19.43     28.78 o
  -4   7  17       12.88       20.34     23.52 o
  -3   7  17        5.89        0.53     19.32 o
  -2   7  17       49.25       73.56     29.27 o
  -1   7  17       62.03      100.18     33.31 o
   1   7  17       49.83       48.84     31.17 o
  -4   8  17       11.91       35.44     25.71 o
  -3   8  17       41.15       43.84     30.41 o
  -2   8  17       10.22        4.83     16.35 o
  -1   8  17       60.97       75.14     30.16 o
  -3   9  17       25.22       40.53     23.85 o
  -2   9  17       17.96       20.24     20.62 o
  -3  10  17       38.73       37.96     24.46 o
  -2  10  17       32.33       27.61     26.49 o
  -2  -9  18       20.20        0.82     18.31 o
  -1  -9  18       89.80       34.55     57.26 o
  -3  -8  18        0.08        0.33     22.48 o
  -2  -8  18        1.40        2.40     16.18 o
  -1  -8  18       35.24       46.46     19.78 o
   0  -8  18       59.79       66.28     23.70 o
  -3  -7  18       18.89      -10.98     18.94 o
  -2  -7  18       18.89       -3.87     13.36 o
  -1  -7  18       38.04       41.95     18.31 o
   0  -7  18      106.55      104.11     27.92 o
   1  -7  18       93.71      100.66     28.06 o
  -4  -6  18        5.86       -5.72     20.04 o
  -3  -6  18       55.58        3.97     22.07 o
  -2  -6  18        6.40        5.53     14.04 o
  -1  -6  18       12.07        7.94     12.79 o
   0  -6  18       64.25       74.64     22.48 o
   1  -6  18       75.50       61.76     32.01 o
  -4  -5  18       70.25       18.49     22.73 o
  -3  -5  18      104.98        1.75     18.28 o
  -2  -5  18       11.58       15.24     14.64 o
  -1  -5  18       39.35       48.78     24.97 o
   0  -5  18      243.98      314.01     38.64 o
   1  -5  18      125.71      120.44     29.28 o
   2  -5  18        4.58       11.55     17.35 o
  -5  -4  18       59.50       -0.81     16.76 o
  -4  -4  18      113.32       -1.14     18.23 o
  -3  -4  18       60.33       -0.33     16.10 o
  -2  -4  18       44.67       40.06     20.43 o
  -1  -4  18       52.85       54.75     20.75 o
   0  -4  18       81.53      114.49     27.83 o
   1  -4  18       42.20       30.41     26.08 o
   2  -4  18       17.96        2.98     25.68 o
  -5  -3  18       31.05        7.45     19.20 o
  -4  -3  18       72.61        6.84     16.91 o
  -3  -3  18      133.20      201.02     50.19 o
  -2  -3  18      104.53      135.38     28.80 o
  -1  -3  18       71.14       74.88     22.62 o
   0  -3  18       75.24      115.76     27.91 o
   1  -3  18       38.41       15.96     34.61 o
   2  -3  18       18.19       11.36     14.60 o
  -5  -2  18       19.00       -2.54     17.67 o
  -4  -2  18       34.44        9.48     16.37 o
  -3  -2  18       96.99      111.45     35.11 o
  -2  -2  18       50.32       72.43     21.84 o
  -1  -2  18       29.78       17.29     19.08 o
   0  -2  18       32.45       17.98     23.13 o
   1  -2  18       30.41       17.60     16.92 o
   2  -2  18        6.60        4.63     14.36 o
  -5  -1  18       18.02        8.92     19.86 o
  -4  -1  18       66.18       15.43     18.94 o
  -3  -1  18       49.59       47.75     25.73 o
  -2  -1  18       49.20       56.91     27.46 o
  -1  -1  18       89.08       39.13     49.01 o
   0  -1  18       59.16       18.67     28.80 o
   1  -1  18       32.11       17.77     24.50 o
   2  -1  18       60.14       38.68     46.72 o
  -5   0  18       20.28        4.25     19.71 o
  -4   0  18       38.94       63.72     32.24 o
  -3   0  18        0.28       11.82     17.04 o
  -2   0  18       16.71       -6.48     12.13 o
  -1   0  18       73.22       29.46     45.07 o
   0   0  18        7.19        2.18     11.10 o
   1   0  18        9.23       10.48     11.07 o
   2   0  18       30.88       10.70     25.58 o
  -5   1  18       15.07       -2.11     16.12 o
  -4   1  18       67.63       82.15     33.11 o
  -3   1  18       47.07       63.74     28.81 o
  -2   1  18       48.14       64.84     27.66 o
  -1   1  18       90.09       79.48     83.95 o
   0   1  18       59.50       22.55     26.53 o
   1   1  18       38.58       27.96     15.02 o
   2   1  18       66.62        1.53     21.26 o
  -5   2  18       20.18       17.34     21.59 o
  -4   2  18       33.05       34.30     23.21 o
  -3   2  18       98.80       86.58     32.95 o
  -2   2  18       57.73       91.66     31.86 o
  -1   2  18       29.68       13.89     12.01 o
   0   2  18       28.92       17.57     15.54 o
   1   2  18       36.70       21.25     38.62 o
   2   2  18        4.85       18.61     27.23 o
  -5   3  18       34.58       46.66     27.18 o
  -4   3  18       70.34      119.35     39.74 o
  -3   3  18      125.24      132.12     43.56 o
  -2   3  18       93.86      124.69     39.16 o
  -1   3  18       78.07       41.28     40.17 o
   0   3  18       88.85       79.58     37.94 o
   1   3  18       25.33       39.28     29.29 o
   2   3  18        7.71        6.64     26.16 o
  -5   4  18       55.52       48.08     26.60 o
  -4   4  18      115.05      130.44     42.49 o
  -3   4  18       65.69       90.85     34.40 o
  -2   4  18       45.97       87.06     32.27 o
  -1   4  18       48.07       66.95     26.80 o
   0   4  18       82.55       95.66     24.27 o
   1   4  18       48.14       37.96     29.44 o
   2   4  18       24.42       81.26     39.34 o
  -4   5  18       66.35       64.66     29.90 o
  -3   5  18      107.24      135.24     41.39 o
  -2   5  18       17.81       18.87     21.89 o
  -1   5  18       22.92       21.31     18.74 o
   0   5  18      219.18      262.68     54.06 o
   1   5  18      120.01      156.58     48.06 o
   2   5  18        0.74       -1.86     24.77 o
  -4   6  18        9.25       10.48     21.61 o
  -3   6  18       58.43       72.03     31.33 o
  -2   6  18        6.58      -13.37     13.37 o
  -1   6  18       21.62       40.00     21.74 o
   0   6  18       76.52       64.43     36.59 o
   1   6  18       81.94       92.73     37.33 o
  -3   7  18       13.19       20.93     21.28 o
  -2   7  18        9.02       13.04     20.37 o
  -1   7  18       35.74       37.78     22.60 o
   1   7  18       81.57       99.39     41.57 o
  -3   8  18        0.64       -1.02     17.29 o
  -2   8  18        4.65       17.39     20.57 o
  -2   9  18       19.33       36.87     25.58 o
  -1  -7  19       67.63       79.28     24.09 o
  -3  -6  19       44.35       10.48     23.37 o
  -2  -6  19       26.20       39.65     18.08 o
  -1  -6  19       45.48       63.30     21.96 o
   0  -6  19      112.10      152.66     37.34 o
  -3  -5  19       67.98        8.52     22.25 o
  -2  -5  19        0.99        2.17     12.65 o
  -1  -5  19        4.35        1.16     10.65 o
   0  -5  19       30.32       31.54     17.98 o
  -4  -4  19       63.51        4.17     20.29 o
  -3  -4  19       49.03       -0.48     19.35 o
  -2  -4  19        1.43        2.95     12.61 o
  -1  -4  19       55.01       73.93     21.62 o
   0  -4  19      164.70      247.96     39.11 o
   1  -4  19       16.70       29.34     16.91 o
  -4  -3  19        3.16        5.37     17.16 o
  -3  -3  19        9.30       11.87     19.58 o
  -2  -3  19       16.67       11.09     17.82 o
  -1  -3  19      142.79      154.22     31.45 o
   0  -3  19       44.39       49.32     19.91 o
   1  -3  19       12.74       -7.99     11.24 o
  -4  -2  19       13.08       14.14     18.10 o
  -3  -2  19        5.64        1.22     14.67 o
  -2  -2  19       55.13       53.14     26.93 o
  -1  -2  19      146.56      171.24     32.42 o
   0  -2  19       24.95        4.48     14.14 o
   1  -2  19       47.47       33.80     60.44 o
  -4  -1  19       23.58       14.04     23.14 o
  -3  -1  19       27.28       23.75     21.41 o
  -2  -1  19       40.39       19.48     22.38 o
  -1  -1  19       13.40       -3.27     11.80 o
   0  -1  19       22.79       15.23     16.13 o
   1  -1  19       40.36       23.92     20.70 o
  -4   0  19       78.29      110.02     37.83 o
  -3   0  19       46.82       20.77     22.35 o
  -2   0  19       20.40       29.37     21.18 o
  -1   0  19       18.06       13.14     14.53 o
   0   0  19       56.76       29.82     24.14 o
   1   0  19       70.81       36.65     33.96 o
  -4   1  19       23.94       33.39     24.54 o
  -3   1  19       24.36       54.77     26.29 o
  -2   1  19       32.12       60.03     28.22 o
  -1   1  19       13.25        9.65     13.58 o
   0   1  19       30.11       23.08     14.65 o
   1   1  19       42.04       37.44     30.02 o
  -4   2  19       17.56       38.72     27.51 o
  -3   2  19       11.08       22.76     20.90 o
  -2   2  19       58.97       38.62     22.99 o
  -1   2  19      157.19      154.98     43.40 o
   0   2  19       21.81       20.55     18.38 o
   1   2  19       27.00       -4.78     21.87 o
  -4   3  19        5.05       17.44     20.60 o
  -3   3  19       15.39       30.49     23.09 o
  -2   3  19       18.32       27.54     21.13 o
  -1   3  19      130.89      150.35     40.43 o
   0   3  19       40.48       20.55     30.22 o
   1   3  19       19.76       15.28     30.92 o
  -4   4  19       57.49       54.31     28.43 o
  -3   4  19       35.32       63.64     29.19 o
  -2   4  19        4.88       20.85     19.22 o
  -1   4  19       57.13       77.40     30.94 o
   0   4  19      160.29      215.67     57.03 o
   1   4  19       26.84       42.28     36.44 o
  -3   5  19       74.09       97.26     37.61 o
  -2   5  19        4.10      -13.91     13.91 o
  -1   5  19        7.16        9.41     15.64 o
   0   5  19       30.41       64.84     37.00 o
  -3   6  19       42.48       45.39     25.86 o
  -2   6  19       14.20       14.52     20.57 o
  -1   6  19       37.59       48.01     28.22 o
   0   6  19      118.56      149.56     47.22 o
  -2   7  19        5.94       -4.58     17.34 o
  -2  -3  20       14.95       19.02     19.04 o
  -1  -3  20      102.10      151.73     32.26 o
  -2  -2  20       41.86       67.74     29.27 o
  -1  -2  20       40.21        0.47     15.66 o
  -3  -1  20       10.19       24.99     21.84 o
  -2  -1  20       58.44       78.82     32.57 o
  -1  -1  20       21.39       19.20     20.84 o
   0  -1  20       12.85       13.41     15.81 o
  -3   0  20       32.42       22.15     19.10 o
  -2   0  20        3.44        8.87     16.12 o
  -1   0  20        6.01       -0.57     13.07 o
   0   0  20       21.17        9.36     14.66 o
  -3   1  20       14.12       12.43     17.67 o
  -2   1  20       68.63       57.85     27.41 o
  -1   1  20       28.85       16.29     16.31 o
   0   1  20        3.79       11.74     15.50 o
  -2   2  20       35.28       77.98     30.26 o
  -1   2  20       32.91       23.87     17.90 o
  -2   3  20       15.02        2.59     17.01 o
  -1   3  20      105.70      116.43     38.09 o
 
